# Supplementary material for: Hydrogen-bonding patterns in 5-fluoro­cytosine–melamine co-crystal (4/1)
Source: Acta Crystallogr E Crystallogr Commun. 2016 Mar 31;72(Pt 4):552–5. doi: 10.1107/S205698901600476X (PMC4910324; doi:10.1107/S205698901600476X)
Supplement: Supplementary file 1 [file e-72-00552-sup1.cif]

##############################################################################
#                                                                            #
# This CIF contains the data in a paper accepted for publication in          #
# Acta Crystallographica Section E. It conforms to the requirements of       #
# Notes for Authors for Acta Crystallographica Section E, and has been       #
# peer reviewed under the auspices of the IUCr Commission on Journals.       #
#                                                                            #
# Full details of the Crystallographic Information File format               #
# are given in the paper "The Crystallographic Information File (CIF):       #
# a New Standard Archive File for Crystallography" by S. R. Hall, F. H.      #
# Allen and I. D. Brown [Acta Cryst. (1991), A47, 655-685].                  #
#                                                                            #
# The current version of the core CIF dictionary is obtainable from          #
# ftp://ftp.iucr.org/pub/cif_core.dic.                                       #
#                                                                            #
# Software is freely available for graphical display of the structure(s)     #
# in this CIF. For information consult the CIF software page                 #
# http://www.iucr.org/resources/cif/software.                                #
#                                                                            #
# This file may be used for bona fide research purposes within the           #
# scientific community so long as proper attribution is given to the journal # 
# article from which it was obtained.                                        #
#                                                                            #
##############################################################################
data_global
_audit_creation_method     'PLATON <TABLE ACC> option'
_journal_date_recd_electronic     2016-03-01
_journal_date_accepted     2016-03-21
_journal_name_full     'Acta Crystallographica, Section E'
_journal_year     2016
_journal_volume     72
_journal_issue      4
_journal_page_first     552
_journal_page_last     555
_journal_paper_category     GO
_journal_paper_doi     10.1107/S205698901600476X
_journal_coeditor_code     HG5470
_publ_contact_author_name
;
'Packianathan Thomas Muthiah'
;
_publ_contact_author_address
;
School of Chemistry
Bharathidasan University
Tiruchirappalli 620 024
Tamil Nadu, India
;
_publ_contact_author_email     'tommtrichy@yahoo.co.in'
_publ_contact_author_fax     '0431-2407045'
_publ_contact_author_phone     '0431-2407053'
_publ_section_title
;
Hydrogen-bonding patterns in 5-fluorocytosine--melamine co-crystal (4/1)
;
_publ_section_title_footnote     .
loop_
    _publ_author_name
    _publ_author_address
    'Marimuthu Mohana'
;
School of Chemistry
Bharathidasan University
Tiruchirappalli 620 024
Tamil Nadu, India
;
    'Packianathan Thomas Muthiah'
;
School of Chemistry
Bharathidasan University
Tiruchirappalli 620 024
Tamil Nadu, India
;
    'Liurukara D. Sanjeewa'
;
Department of Chemistry
Clemson University
H. L. Hunter Laboratories
Clemson, SC 29634, USA
;
    'Colin D. McMillen'
;
Department of Chemistry
Clemson University
H. L. Hunter Laboratories
Clemson, SC 29634, USA
;
_publ_section_synopsis
;
The asymmetric unit of the title compound comprises two independent
5-fluorocytosine molecules and one half-molecule of melamine. The
5-fluorocytosine molecules are linked through two different homosynthons; one
is formed <i>via</i> a pair of N---H...O hydrogen bonds and the second
<i>via</i> a pair of N---H...N hydrogen bonds. The 5-fluorocytosine and
melamine molecules interact <i>via</i> N---H...O, N---H...N and N---H...O,
N---H...N, C---H...F hydrogen bonds.
;
data_I
_database_code_depnum_ccdc_archive 'CCDC 1469709'
_chemical_name_systematic
;\
4-Amino-5-fluoro-1,2-dihydropyrimidin-2-one--\
1,3,5-triazine-2,4,6-triamine (4/1)
;
_chemical_name_common     ?
_chemical_formula_moiety     '4(C4 H4 F N3 O), C3 H6 N6'
_chemical_formula_sum     'C19 H22 F4 N18 O4'
_chemical_formula_structural     ?
_chemical_formula_iupac     ?
_chemical_formula_weight     642.55
_chemical_melting_point     ?
_symmetry_cell_setting     monoclinic
_symmetry_space_group_name_H-M     'C 2/c'
_symmetry_space_group_name_Hall     '-C 2yc'
loop_
    _symmetry_equiv_pos_site_id
    _symmetry_equiv_pos_as_xyz
    1 x,y,z
    2 -x,y,1/2-z
    3 -x,-y,-z
    4 x,-y,1/2+z
    5 1/2+x,1/2+y,z
    6 1/2-x,1/2+y,1/2-z
    7 1/2-x,1/2-y,-z
    8 1/2+x,1/2-y,1/2+z
_cell_length_a     18.343(4)
_cell_length_b     7.9591(16)
_cell_length_c     19.680(4)
_cell_angle_alpha     90
_cell_angle_beta     114.65(3)
_cell_angle_gamma     90
_cell_volume     2611.3(11)
_cell_formula_units_Z     4
_cell_measurement_reflns_used     2564
_cell_measurement_theta_min     2.4
_cell_measurement_theta_max     26.0
_cell_measurement_temperature     200
_cell_special_details
;
;
_exptl_crystal_description     'prism'
_exptl_crystal_colour     'colorless'
_exptl_crystal_size_max     0.200
_exptl_crystal_size_mid     0.200
_exptl_crystal_size_min     0.200
_exptl_crystal_size_rad     ?
_exptl_crystal_density_diffrn     1.634
_exptl_crystal_density_meas     ?
_exptl_crystal_density_method     'Not Measured'
_exptl_crystal_F_000     1320
_exptl_absorpt_coefficient_mu     0.141
_exptl_absorpt_correction_type     multi-scan
_exptl_absorpt_process_details
;
(CrystalClear; Rigaku/MSC, 2008)
;
_exptl_absorpt_correction_T_min     0.972
_exptl_absorpt_correction_T_max     0.972
_exptl_special_details
;
;
_diffrn_ambient_temperature     200
_diffrn_radiation_type     'MoK\a'
_diffrn_radiation_wavelength     0.71073
_diffrn_radiation_source     'fine focus sealed tube'
_diffrn_radiation_monochromator     'graphite monochromator'
_diffrn_measurement_device_type     'Rigaku AFC--8S'
_diffrn_measurement_method     '\w scans'
_diffrn_detector_area_resol_mean     14.6199
_diffrn_reflns_number     10071
_diffrn_reflns_av_R_equivalents     0.0189
_diffrn_reflns_av_sigmaI/netI     0.0149
_diffrn_reflns_theta_min     2.44
_diffrn_reflns_theta_max     26.01
_diffrn_reflns_theta_full     26.01
_diffrn_measured_fraction_theta_max     0.995
_diffrn_measured_fraction_theta_full     0.995
_diffrn_reflns_limit_h_min     -22
_diffrn_reflns_limit_h_max     18
_diffrn_reflns_limit_k_min     -9
_diffrn_reflns_limit_k_max     9
_diffrn_reflns_limit_l_min     -24
_diffrn_reflns_limit_l_max     24
_diffrn_reflns_reduction_process
;
;
_diffrn_standards_number     0
_diffrn_standards_interval_count     0
_diffrn_standards_interval_time     0
_diffrn_standards_decay_%     0
loop_
    _diffrn_standard_refln_index_h
    _diffrn_standard_refln_index_k
    _diffrn_standard_refln_index_l
    ? ? ?
_refine_special_details
;
 Refinement on F^2^ for ALL reflections except those
 flagged by the user for potential systematic errors.
 Weighted R-factors wR and all goodnesses of fit S
 are based on F^2^, conventional R-factors R are based
 on F, with F set to zero for negative F^2^. The
 observed criterion of F^2^ > 2sigma(F^2^) is used only
 for calculating -R-factor-obs etc. and is not
 relevant to the choice of reflections for refinement.
 R-factors based on F^2^ are statistically about twice
 as large as those based on F, and R-factors based on
 ALL data will be even larger.
;
_reflns_number_total     2564
_reflns_number_gt     2362
_reflns_threshold_expression     I>2\s(I)
_refine_ls_structure_factor_coef     Fsqd
_refine_ls_matrix_type     full
_refine_ls_R_factor_all     0.0478
_refine_ls_R_factor_gt     0.0449
_refine_ls_wR_factor_gt     0.1176
_refine_ls_wR_factor_ref     0.1227
_refine_ls_goodness_of_fit_ref     1.065
_refine_ls_restrained_S_all     1.065
_refine_ls_number_reflns     2564
_refine_ls_number_parameters     233
_refine_ls_number_restraints     0
_refine_ls_number_constraints     ?
_refine_ls_hydrogen_treatment     mixed
_refine_ls_weighting_scheme     calc
_refine_ls_weighting_details
         'calc w=1/[\s^2^(Fo^2^)+(0.0741P)^2^+1.8751P] where P=(Fo^2^+2Fc^2^)/3'
_atom_sites_solution_hydrogens     geom
_atom_sites_solution_primary     direct
_atom_sites_solution_secondary     difmap
_refine_ls_shift/su_max     0.000
_refine_ls_shift/su_mean     0.000
_refine_diff_density_max     0.441
_refine_diff_density_min     -0.337
_refine_ls_extinction_method     'none'
_refine_ls_abs_structure_details     ?
_refine_ls_abs_structure_Flack     .
loop_
    _atom_type_symbol
    _atom_type_description
    _atom_type_scat_dispersion_real
    _atom_type_scat_dispersion_imag
    _atom_type_scat_source
    O O 0.0106 0.0060 'International Tables Vol C Tables 4.2.6.8 and 6.1.1.4'
    N N 0.0061 0.0033 'International Tables Vol C Tables 4.2.6.8 and 6.1.1.4'
    F F 0.0171 0.0103 'International Tables Vol C Tables 4.2.6.8 and 6.1.1.4'
    H H 0.0000 0.0000 'International Tables Vol C Tables 4.2.6.8 and 6.1.1.4'
    C C 0.0033 0.0016 'International Tables Vol C Tables 4.2.6.8 and 6.1.1.4'
_computing_data_collection
;
CrystalClear (Rigaku/MSC, 2008)
;
_computing_cell_refinement
;
CrystalClear (Rigaku/MSC, 2008)
;
_computing_data_reduction
;
CrystalClear (Rigaku/MSC, 2008)
;
_computing_structure_solution
;
SHELXS97 (Sheldrick, 2008)
;
_computing_structure_refinement
;
SHELXL97 (Sheldrick, 2008)
;
_computing_molecular_graphics
;
PLATON (Spek, 2009), Mercury (Macrae <i>et al.</i>, 2008)
and <i>POV-RaY</i> (Cason, 2004)
;
_computing_publication_material
;
PLATON (Spek, 2009) and publCIF (Westrip, 2010)
;
loop_
    _atom_site_type_symbol
    _atom_site_label
    _atom_site_fract_x
    _atom_site_fract_y
    _atom_site_fract_z
    _atom_site_U_iso_or_equiv
    _atom_site_thermal_displace_type
    _atom_site_calc_flag
    _atom_site_refinement_flags
    _atom_site_occupancy
    N N1 0.50000 0.1866(2) 0.25000 0.0244(5) Uani . . 1.000
    N N2 0.48606(8) 0.18336(19) 0.12847(8) 0.0326(4) Uani . . 1.000
    N N3 0.48592(8) -0.07579(17) 0.18444(7) 0.0342(4) Uani . . 1.000
    N N4 0.50000 -0.3280(3) 0.25000 0.0501(8) Uani . . 1.000
    C C2 0.49100(8) 0.09524(18) 0.18883(7) 0.0248(4) Uani . . 1.000
    C C4 0.50000 -0.1589(3) 0.25000 0.0300(6) Uani . . 1.000
    F F5A 0.32327(5) 0.12206(14) 0.26116(5) 0.0420(3) Uani . . 1.000
    O O2A 0.06416(6) 0.34719(15) 0.03132(6) 0.0326(3) Uani . . 1.000
    N N1A 0.11896(8) 0.17904(17) 0.13300(7) 0.0315(4) Uani . . 1.000
    N N3A 0.19980(7) 0.34775(15) 0.09362(7) 0.0252(3) Uani . . 1.000
    N N4A 0.33640(8) 0.35220(17) 0.16222(8) 0.0299(4) Uani . . 1.000
    C C2A 0.12590(8) 0.29396(19) 0.08380(8) 0.0253(4) Uani . . 1.000
    C C4A 0.26467(8) 0.29295(18) 0.15183(8) 0.0243(4) Uani . . 1.000
    C C5A 0.25656(9) 0.17587(19) 0.20310(8) 0.0286(4) Uani . . 1.000
    C C6A 0.18349(9) 0.1215(2) 0.19258(9) 0.0332(5) Uani . . 1.000
    F F5B 0.21480(6) 0.72438(14) -0.15032(5) 0.0419(3) Uani . . 1.000
    O O2B 0.46711(6) 0.54980(13) 0.09792(6) 0.0280(3) Uani . . 1.000
    N N1B 0.41539(7) 0.70320(16) -0.00875(7) 0.0278(3) Uani . . 1.000
    N N3B 0.33298(7) 0.53026(15) 0.02705(7) 0.0261(3) Uani . . 1.000
    N N4B 0.19773(8) 0.51382(18) -0.04738(8) 0.0328(4) Uani . . 1.000
    C C2B 0.40666(8) 0.59203(17) 0.04058(8) 0.0240(4) Uani . . 1.000
    C C4B 0.26965(9) 0.57389(18) -0.03540(8) 0.0259(4) Uani . . 1.000
    C C5B 0.27992(9) 0.68402(19) -0.08772(8) 0.0285(4) Uani . . 1.000
    C C6B 0.35239(9) 0.74902(19) -0.07308(8) 0.0298(4) Uani . . 1.000
    H H2A 0.4807(12) 0.294(3) 0.1263(11) 0.037(5) Uiso . . 1.000
    H H2B 0.4701(12) 0.135(3) 0.0868(12) 0.042(5) Uiso . . 1.000
    H H4A 0.5134(13) -0.381(3) 0.2935(11) 0.048(6) Uiso . . 1.000
    H H4A1 0.3799(13) 0.308(3) 0.1947(11) 0.040(5) Uiso . . 1.000
    H H1A 0.07100 0.14180 0.12550 0.0380 Uiso calc R 1.000
    H H4A2 0.3380(13) 0.418(3) 0.1253(13) 0.049(6) Uiso . . 1.000
    H H6A 0.17710 0.04390 0.22640 0.0400 Uiso calc R 1.000
    H H1B 0.46300 0.74610 0.00150 0.0330 Uiso calc R 1.000
    H H4B1 0.1965(13) 0.453(3) -0.0107(12) 0.047(6) Uiso . . 1.000
    H H4B2 0.1569(13) 0.543(3) -0.0874(13) 0.045(6) Uiso . . 1.000
    H H6B 0.35960 0.82540 -0.10690 0.0360 Uiso calc R 1.000
loop_
    _atom_site_aniso_label
    _atom_site_aniso_U_11
    _atom_site_aniso_U_22
    _atom_site_aniso_U_33
    _atom_site_aniso_U_12
    _atom_site_aniso_U_13
    _atom_site_aniso_U_23
    N1 0.0248(8) 0.0253(8) 0.0219(8) 0.0000 0.0085(7) 0.0000
    N2 0.0389(8) 0.0345(8) 0.0244(7) -0.0006(6) 0.0133(6) 0.0007(5)
    N3 0.0418(8) 0.0307(7) 0.0290(7) -0.0010(5) 0.0138(6) -0.0013(5)
    N4 0.098(2) 0.0262(10) 0.0346(11) 0.0000 0.0362(13) 0.0000
    C2 0.0196(6) 0.0293(7) 0.0231(7) 0.0011(5) 0.0064(5) -0.0001(5)
    C4 0.0387(11) 0.0260(10) 0.0245(10) 0.0000 0.0124(9) 0.0000
    F5A 0.0276(5) 0.0583(7) 0.0320(5) 0.0010(4) 0.0043(4) 0.0153(4)
    O2A 0.0229(5) 0.0448(7) 0.0268(5) -0.0027(4) 0.0070(4) 0.0085(5)
    N1A 0.0245(6) 0.0405(7) 0.0289(7) -0.0059(5) 0.0106(5) 0.0071(5)
    N3A 0.0222(6) 0.0289(6) 0.0244(6) -0.0020(5) 0.0096(5) 0.0018(5)
    N4A 0.0216(6) 0.0349(7) 0.0318(7) -0.0005(5) 0.0099(6) 0.0054(5)
    C2A 0.0245(7) 0.0299(7) 0.0219(7) -0.0018(5) 0.0101(6) -0.0004(5)
    C4A 0.0250(7) 0.0249(7) 0.0239(7) -0.0008(5) 0.0112(6) -0.0031(5)
    C5A 0.0261(7) 0.0334(8) 0.0226(7) 0.0005(6) 0.0065(6) 0.0033(6)
    C6A 0.0312(8) 0.0387(8) 0.0283(8) -0.0037(6) 0.0111(6) 0.0090(6)
    F5B 0.0300(5) 0.0569(6) 0.0302(5) -0.0019(4) 0.0041(4) 0.0115(4)
    O2B 0.0250(5) 0.0298(5) 0.0269(5) -0.0040(4) 0.0085(4) 0.0023(4)
    N1B 0.0246(6) 0.0310(6) 0.0282(6) -0.0051(5) 0.0114(5) 0.0032(5)
    N3B 0.0245(6) 0.0270(6) 0.0279(6) -0.0055(5) 0.0119(5) -0.0003(5)
    N4B 0.0258(7) 0.0408(8) 0.0294(7) -0.0066(5) 0.0092(6) 0.0010(6)
    C2B 0.0267(7) 0.0226(6) 0.0241(7) -0.0030(5) 0.0119(6) -0.0030(5)
    C4B 0.0274(7) 0.0254(7) 0.0259(7) -0.0032(5) 0.0122(6) -0.0045(5)
    C5B 0.0267(7) 0.0341(8) 0.0217(7) 0.0007(6) 0.0072(6) 0.0014(6)
    C6B 0.0320(8) 0.0328(8) 0.0257(7) -0.0021(6) 0.0130(6) 0.0040(6)
_geom_special_details
;
 Bond distances, angles etc. have been calculated using the
 rounded fractional coordinates. All su's are estimated
 from the variances of the (full) variance-covariance matrix.
 The cell esds are taken into account in the estimation of
 distances, angles and torsion angles
;
loop_
    _geom_bond_atom_site_label_1
    _geom_bond_atom_site_label_2
    _geom_bond_site_symmetry_1
    _geom_bond_site_symmetry_2
    _geom_bond_distance
    _geom_bond_publ_flag
    F5A C5A . . 1.3491(18) yes
    F5B C5B . . 1.3492(18) yes
    O2A C2A . . 1.2462(19) yes
    O2B C2B . . 1.2539(19) yes
    N1 C2 . . 1.3563(16) yes
    N1 C2 . 2_655 1.3563(16) yes
    N2 C2 . . 1.350(2) yes
    N3 C2 . . 1.365(2) yes
    N3 C4 . . 1.3751(18) yes
    N4 C4 . . 1.346(3) yes
    N2 H2A . . 0.89(2) no
    N2 H2B . . 0.84(2) no
    N4 H4A . . 0.89(2) no
    N4 H4A . 2_655 0.89(2) no
    N1A C2A . . 1.376(2) yes
    N1A C6A . . 1.352(2) yes
    N3A C4A . . 1.335(2) yes
    N3A C2A . . 1.356(2) yes
    N4A C4A . . 1.331(2) yes
    N1A H1A . . 0.8800 no
    N4A H4A2 . . 0.91(2) no
    N4A H4A1 . . 0.86(2) no
    N1B C2B . . 1.3714(19) yes
    N1B C6B . . 1.361(2) yes
    N3B C4B . . 1.338(2) yes
    N3B C2B . . 1.356(2) yes
    N4B C4B . . 1.329(2) yes
    N1B H1B . . 0.8800 no
    N4B H4B1 . . 0.88(2) no
    N4B H4B2 . . 0.86(2) no
    C4A C5A . . 1.426(2) no
    C5A C6A . . 1.340(3) no
    C6A H6A . . 0.9500 no
    C4B C5B . . 1.423(2) no
    C5B C6B . . 1.341(2) no
    C6B H6B . . 0.9500 no
loop_
    _geom_contact_atom_site_label_1
    _geom_contact_atom_site_label_2
    _geom_contact_distance
    _geom_contact_site_symmetry_1
    _geom_contact_site_symmetry_2
    _geom_contact_publ_flag
    F5A C2 3.134(2) . 2_655 no
    F5A C6B 3.2444(19) . 4_565 no
    F5A N4A 2.7560(18) . . no
    F5B N4B 2.7459(19) . . no
    F5B C6A 3.148(2) . 4_564 no
    F5A H4A1 2.47(2) . . no
    F5A H6B 2.4300 . 4_565 no
    F5B H4B2 2.42(2) . . no
    O2A N1B 2.7545(19) . 5_445 no
    O2A N2 2.8949(19) . 7_555 no
    O2B N4 2.9600(15) . 1_565 no
    O2B N2 2.9689(19) . . no
    O2B N4 2.9600(15) . 2_665 no
    O2B N1A 2.773(2) . 5_555 no
    O2A H1B 1.8800 . 5_445 no
    O2A H2B 2.15(2) . 7_555 no
    O2B H4A 2.09(2) . 2_665 no
    O2B H4A2 2.84(3) . . no
    O2B H1A 1.9000 . 5_555 no
    O2B H2A 2.10(2) . . no
    N1 N4A 3.0664(18) . . no
    N1 N4A 3.0664(18) . 2_655 no
    N1A O2B 2.773(2) . 5_445 no
    N1B O2A 2.7545(19) . 5_555 no
    N2 O2B 2.9689(19) . . no
    N2 O2A 2.8949(19) . 7_555 no
    N3A N4B 3.060(2) . . no
    N3A C6B 3.325(2) . 7_565 no
    N3B N4A 2.992(2) . . no
    N4 O2B 2.9600(15) . 2_645 no
    N4 O2B 2.9600(15) . 1_545 no
    N4A N1 3.0664(18) . . no
    N4A N1 3.0664(18) . . no
    N4A C2 3.356(2) . . no
    N4A N3B 2.992(2) . . no
    N4A F5A 2.7560(18) . . no
    N4B C4A 3.442(2) . 7_555 no
    N4B N3A 3.060(2) . . no
    N4B F5B 2.7459(19) . . no
    N4B C6B 3.442(2) . 7_565 no
    N1 H4A1 2.23(2) . . no
    N1 H4A1 2.23(2) . 2_655 no
    N2 H4A1 2.93(2) . . no
    N3 H4B2 2.53(2) . 7_555 no
    N3A H6B 2.8700 . 7_565 no
    N3A H4B1 2.20(2) . . no
    N3B H4A2 2.10(2) . . no
    N4A H6A 2.7700 . 6_555 no
    C2 N4A 3.356(2) . . no
    C2 F5A 3.134(2) . 2_655 no
    C4A N4B 3.442(2) . 7_555 no
    C4B C5B 3.500(2) . 7_565 no
    C4B C4B 3.340(2) . 7_565 no
    C5A C5B 3.541(2) . 7_555 no
    C5B C6A 3.432(2) . 7_555 no
    C5B C5A 3.541(2) . 7_555 no
    C5B C4B 3.500(2) . 7_565 no
    C6A F5B 3.148(2) . 4_565 no
    C6A C5B 3.432(2) . 7_555 no
    C6B N3A 3.325(2) . 7_565 no
    C6B F5A 3.2444(19) . 4_564 no
    C6B N4B 3.442(2) . 7_565 no
    C2 H4A1 2.69(2) . . no
    C2 H4A1 3.03(2) . 2_655 no
    C2 H4B2 2.84(2) . 7_555 no
    C2A H4B1 2.96(2) . . no
    C2A H6B 3.0600 . 7_565 no
    C2A H1B 2.7700 . 5_445 no
    C2B H1A 2.8000 . 5_555 no
    C2B H4A 2.98(2) . 2_665 no
    C2B H4A2 2.84(2) . . no
    C2B H2A 2.90(2) . . no
    C4A H6A 2.9600 . 6_555 no
    H4A1 C2 2.69(2) . . no
    H4A1 N1 2.23(2) . . no
    H4A1 N2 2.93(2) . . no
    H4A1 N1 2.23(2) . . no
    H4A1 F5A 2.47(2) . . no
    H4A1 C2 3.03(2) . 2_655 no
    H1A C2B 2.8000 . 5_445 no
    H1A H1B 2.5600 . 5_445 no
    H1A O2B 1.9000 . 5_445 no
    H1B C2A 2.7700 . 5_555 no
    H1B O2A 1.8800 . 5_555 no
    H1B H1A 2.5600 . 5_555 no
    H4A2 O2B 2.84(3) . . no
    H4A2 N3B 2.10(2) . . no
    H4A2 C2B 2.84(2) . . no
    H2A C2B 2.90(2) . . no
    H2A O2B 2.10(2) . . no
    H2B O2A 2.15(2) . 7_555 no
    H4B1 N3A 2.20(2) . . no
    H4B1 C2A 2.96(2) . . no
    H4B2 F5B 2.42(2) . . no
    H4B2 N3 2.53(2) . 7_555 no
    H4B2 C2 2.84(2) . 7_555 no
    H4A O2B 2.09(2) . 2_645 no
    H4A C2B 2.98(2) . 2_645 no
    H6A N4A 2.7700 . 6_545 no
    H6A C4A 2.9600 . 6_545 no
    H6B F5A 2.4300 . 4_564 no
    H6B N3A 2.8700 . 7_565 no
    H6B C2A 3.0600 . 7_565 no
loop_
    _geom_angle_atom_site_label_1
    _geom_angle_atom_site_label_2
    _geom_angle_atom_site_label_3
    _geom_angle_site_symmetry_1
    _geom_angle_site_symmetry_2
    _geom_angle_site_symmetry_3
    _geom_angle
    _geom_angle_publ_flag
    C2 N1 C2 . . 2_655 115.16(14) yes
    C2 N3 C4 . . . 116.06(14) yes
    C2 N2 H2B . . . 119.3(16) no
    H2A N2 H2B . . . 115(2) no
    C2 N2 H2A . . . 121.7(13) no
    C4 N4 H4A . . . 118.2(15) no
    H4A N4 H4A . . 2_655 124(2) no
    C4 N4 H4A . . 2_655 118.2(15) no
    C2A N1A C6A . . . 122.07(15) yes
    C2A N3A C4A . . . 119.96(13) yes
    C6A N1A H1A . . . 119.00 no
    C2A N1A H1A . . . 119.00 no
    C4A N4A H4A1 . . . 121.3(16) no
    C4A N4A H4A2 . . . 116.3(16) no
    H4A1 N4A H4A2 . . . 120(2) no
    C2B N1B C6B . . . 121.81(14) yes
    C2B N3B C4B . . . 119.92(13) yes
    C2B N1B H1B . . . 119.00 no
    C6B N1B H1B . . . 119.00 no
    C4B N4B H4B2 . . . 119.0(17) no
    H4B1 N4B H4B2 . . . 126(2) no
    C4B N4B H4B1 . . . 114.6(16) no
    N2 C2 N3 . . . 119.01(13) yes
    N1 C2 N2 . . . 116.19(14) yes
    N1 C2 N3 . . . 124.81(13) yes
    N3 C4 N4 2_655 . . 118.75(11) yes
    N3 C4 N3 . . 2_655 122.49(19) yes
    N3 C4 N4 . . . 118.75(11) yes
    O2A C2A N1A . . . 119.37(15) yes
    N1A C2A N3A . . . 119.33(14) yes
    O2A C2A N3A . . . 121.30(14) yes
    N3A C4A N4A . . . 119.11(14) yes
    N3A C4A C5A . . . 120.14(15) yes
    N4A C4A C5A . . . 120.73(14) yes
    F5A C5A C6A . . . 121.59(14) yes
    F5A C5A C4A . . . 118.77(15) yes
    C4A C5A C6A . . . 119.64(15) no
    N1A C6A C5A . . . 118.83(15) yes
    N1A C6A H6A . . . 121.00 no
    C5A C6A H6A . . . 121.00 no
    O2B C2B N3B . . . 120.96(14) yes
    N1B C2B N3B . . . 119.73(14) yes
    O2B C2B N1B . . . 119.31(14) yes
    N3B C4B C5B . . . 119.89(16) yes
    N4B C4B C5B . . . 120.96(15) yes
    N3B C4B N4B . . . 119.15(14) yes
    C4B C5B C6B . . . 120.04(14) no
    F5B C5B C4B . . . 118.25(15) yes
    F5B C5B C6B . . . 121.68(14) yes
    N1B C6B C5B . . . 118.54(14) yes
    N1B C6B H6B . . . 121.00 no
    C5B C6B H6B . . . 121.00 no
loop_
    _geom_torsion_atom_site_label_1
    _geom_torsion_atom_site_label_2
    _geom_torsion_atom_site_label_3
    _geom_torsion_atom_site_label_4
    _geom_torsion_site_symmetry_1
    _geom_torsion_site_symmetry_2
    _geom_torsion_site_symmetry_3
    _geom_torsion_site_symmetry_4
    _geom_torsion
    _geom_torsion_publ_flag
    C2 N1 C2 N2 2_655 . . . -176.73(13) no
    C2 N1 C2 N3 2_655 . . . 3.98(19) no
    C4 N3 C2 N1 . . . . -7.5(2) no
    C4 N3 C2 N2 . . . . 173.24(13) no
    C2 N3 C4 N4 . . . . -176.55(11) no
    C2 N3 C4 N3 . . . 2_655 3.45(18) no
    C6A N1A C2A O2A . . . . -177.48(15) no
    C6A N1A C2A N3A . . . . 2.2(2) no
    C2A N1A C6A C5A . . . . -1.3(2) no
    C4A N3A C2A O2A . . . . 177.67(14) no
    C4A N3A C2A N1A . . . . -2.0(2) no
    C2A N3A C4A N4A . . . . -177.35(14) no
    C2A N3A C4A C5A . . . . 1.0(2) no
    C6B N1B C2B N3B . . . . -2.7(2) no
    C2B N1B C6B C5B . . . . 0.6(2) no
    C6B N1B C2B O2B . . . . 177.75(14) no
    C4B N3B C2B O2B . . . . -178.38(14) no
    C2B N3B C4B N4B . . . . -179.21(14) no
    C2B N3B C4B C5B . . . . 0.5(2) no
    C4B N3B C2B N1B . . . . 2.1(2) no
    N3A C4A C5A F5A . . . . 179.63(13) no
    N3A C4A C5A C6A . . . . -0.1(2) no
    N4A C4A C5A F5A . . . . -2.1(2) no
    N4A C4A C5A C6A . . . . 178.19(15) no
    F5A C5A C6A N1A . . . . -179.48(14) no
    C4A C5A C6A N1A . . . . 0.3(2) no
    N3B C4B C5B F5B . . . . 179.56(14) no
    N3B C4B C5B C6B . . . . -2.6(2) no
    N4B C4B C5B F5B . . . . -0.8(2) no
    N4B C4B C5B C6B . . . . 177.13(15) no
    F5B C5B C6B N1B . . . . 179.78(14) no
    C4B C5B C6B N1B . . . . 2.0(2) no
loop_
    _geom_hbond_atom_site_label_D
    _geom_hbond_atom_site_label_H
    _geom_hbond_atom_site_label_A
    _geom_hbond_site_symmetry_A
    _geom_hbond_distance_DH
    _geom_hbond_distance_HA
    _geom_hbond_distance_DA
    _geom_hbond_angle_DHA
    _geom_hbond_publ_flag
    N4A H4A1 F5A . 0.86(2) 2.47(2) 2.7560(18) 100.0(18) yes
    N4A H4A1 N1 . 0.86(2) 2.23(2) 3.0664(18) 164(2) yes
    N1A H1A O2B 5_445 0.8800 1.9000 2.773(2) 173.00 yes
    N1B H1B O2A 5_555 0.8800 1.8800 2.7545(19) 175.00 yes
    N4A H4A2 N3B . 0.91(2) 2.10(2) 2.992(2) 169(2) yes
    N2 H2A O2B . 0.89(2) 2.10(2) 2.9689(19) 167.6(18) yes
    N2 H2B O2A 7_555 0.84(2) 2.15(2) 2.8949(19) 149(2) yes
    N4B H4B1 N3A . 0.88(2) 2.20(2) 3.060(2) 169(2) yes
    N4B H4B2 F5B . 0.86(2) 2.42(2) 2.7459(19) 103(2) yes
    N4B H4B2 N3 7_555 0.86(2) 2.53(2) 3.360(2) 162(2) yes
    N4 H4A O2B 2_645 0.89(2) 2.09(2) 2.9600(15) 165(2) yes
    C6B H6B F5A 4_564 0.9500 2.4300 3.2444(19) 143.00 yes
_iucr_refine_instructions_details
;
TITL c2c in C2/c
CELL  0.71073  18.3430   7.9591  19.6804   90.000  114.650   90.000
ZERR     4.00   0.0037   0.0016   0.0039    0.000    0.030    0.000
LATT   7
SYMM  - X,   Y, 1/2 - Z
SFAC  C    H    N    O    F
UNIT  76   88   72   16    16
MERG   2
FMAP   2
PLAN   10
SIZE     0.20   0.20   0.20
ACTA
BOND
L.S.   4
TEMP   -73.00
WGHT    0.074100    1.875100
FVAR       0.39747
MOLE    1
N1A   3    0.118956    0.179040    0.133005    11.00000    0.02454    0.04048 =
         0.02888    0.00707    0.01064   -0.00588
AFIX  43
H1A   2    0.071008    0.141822    0.125460    11.00000   -1.20000
AFIX   0
C2A   1    0.125899    0.293964    0.083799    11.00000    0.02452    0.02994 =
         0.02191   -0.00040    0.01006   -0.00184
N3A   3    0.199801    0.347753    0.093623    11.00000    0.02219    0.02886 =
         0.02442    0.00183    0.00955   -0.00203
C4A   1    0.264670    0.292948    0.151832    11.00000    0.02499    0.02493 =
         0.02393   -0.00310    0.01120   -0.00083
C5A   1    0.256561    0.175865    0.203101    11.00000    0.02606    0.03341 =
         0.02262    0.00334    0.00654    0.00046
C6A   1    0.183493    0.121517    0.192580    11.00000    0.03118    0.03872 =
         0.02825    0.00900    0.01107   -0.00370
AFIX  43
H6A   2    0.177139    0.043915    0.226389    11.00000   -1.20000
AFIX   0
O2A   4    0.064160    0.347191    0.031320    11.00000    0.02288    0.04485 =
         0.02680    0.00848    0.00698   -0.00266
N4A   3    0.336402    0.352199    0.162220    11.00000    0.02161    0.03492 =
         0.03181    0.00536    0.00991   -0.00054
F5A   5    0.323271    0.122060    0.261159    11.00000    0.02763    0.05832 =
         0.03203    0.01534    0.00428    0.00104
N1B   3   -0.084615    0.203202   -0.008746    11.00000    0.02460    0.03099 =
         0.02819    0.00316    0.01140   -0.00511
AFIX  43
H1B   2   -0.036955    0.246085    0.001495    11.00000   -1.20000
AFIX   0
C2B   1   -0.093339    0.092029    0.040584    11.00000    0.02666    0.02260 =
         0.02414   -0.00304    0.01192   -0.00301
N3B   3   -0.167024    0.030259    0.027049    11.00000    0.02449    0.02703 =
         0.02793   -0.00027    0.01185   -0.00546
C4B   1   -0.230353    0.073888   -0.035398    11.00000    0.02742    0.02540 =
         0.02594   -0.00448    0.01225   -0.00320
C5B   1   -0.220076    0.184022   -0.087723    11.00000    0.02665    0.03414 =
         0.02168    0.00143    0.00716    0.00067
C6B   1   -0.147608    0.249024   -0.073079    11.00000    0.03198    0.03284 =
         0.02572    0.00400    0.01301   -0.00215
AFIX  43
H6B   2   -0.140415    0.325383   -0.106880    11.00000   -1.20000
AFIX   0
O2B   4   -0.032892    0.049795    0.097922    11.00000    0.02496    0.02978 =
         0.02694    0.00228    0.00855   -0.00401
N4B   3   -0.302266    0.013818   -0.047376    11.00000    0.02585    0.04083 =
         0.02939    0.00100    0.00922   -0.00662
F5B   5   -0.285202    0.224381   -0.150322    11.00000    0.02999    0.05689 =
         0.03021    0.01150    0.00413   -0.00195
N1    3    0.000000    0.313389   -0.250000    10.50000    0.02477    0.02535 =
         0.02186    0.00000    0.00850    0.00000
C2    1    0.009000    0.404755   -0.188827    11.00000    0.01960    0.02925 =
         0.02314   -0.00012    0.00643    0.00111
N2    3    0.013942    0.316637   -0.128474    11.00000    0.03893    0.03447 =
         0.02435    0.00073    0.01327   -0.00064
N3    3    0.014080    0.575790   -0.184440    11.00000    0.04178    0.03069 =
         0.02902   -0.00128    0.01381   -0.00096
C4    1    0.000000    0.658923   -0.250000    10.50000    0.03874    0.02603 =
         0.02447    0.00000    0.01245    0.00000
N4    3    0.000000    0.827970   -0.250000    10.50000    0.09772    0.02619 =
         0.03462    0.00000    0.03623    0.00000
H4A   2   -0.013353    0.880707   -0.293514    11.00000    0.04781
H2A   2    0.019277    0.206290   -0.126294    11.00000    0.03652
H2B   2    0.029913    0.365127   -0.086790    11.00000    0.04160
H4A1  2    0.379859    0.308397    0.194677    11.00000    0.03953
H4A2  2    0.337981    0.417665    0.125321    11.00000    0.04913
H4B1  2   -0.303524   -0.047431   -0.010733    11.00000    0.04664
H4B2  2   -0.343050    0.042598   -0.087377    11.00000    0.04524
HKLF 4
REM  c2c in C2/c
REM R1 =  0.0449 for   2362 Fo > 4sig(Fo)  and  0.0478 for all   2564 data
REM    233 parameters refined using      0 restraints
END
WGHT      0.0744      1.8012
REM Highest difference peak  0.441,  deepest hole -0.337,  1-sigma level  0.058
Q1    1   0.0206  0.6429 -0.1325  11.00000  0.05    0.44
Q2    1  -0.0206  0.1443 -0.2618  11.00000  0.05    0.21
Q3    1   0.1331  0.3970  0.0343  11.00000  0.05    0.18
Q4    1   0.1061  0.0428  0.1755  11.00000  0.05    0.17
Q5    1   0.0589  0.1362 -0.1505  11.00000  0.05    0.17
Q6    1   0.0441  0.0880  0.1120  11.00000  0.05    0.16
Q7    1   0.3861  0.0955  0.3217  11.00000  0.05    0.16
Q8    1   0.2281  0.1267  0.1879  11.00000  0.05    0.16
Q9    1   0.0799  0.4697 -0.0275  11.00000  0.05    0.16
Q10   1  -0.0654  0.3995 -0.1285  11.00000  0.05    0.16
;
