# Supplementary material for: Hydrogen-bonding patterns in 5-fluoro­cytosine–melamine co-crystal (4/1)
Source: Acta Crystallogr E Crystallogr Commun. 2016 Mar 31;72(Pt 4):552–5. doi: 10.1107/S205698901600476X (PMC4910324; doi:10.1107/S205698901600476X)
Supplement: Supplementary file 2 [file e-72-00552-Isup2.hkl]

#
# h,k,l, Fc-squared, Fo-squared, sigma(Fo-squared) and status flag
#
data_I
_shelx_title ' c2c in C2/c'
_shelx_refln_list_code          4
_shelx_F_calc_maximum      256.73
_exptl_crystal_F_000      1320.00
_reflns_d_resolution_high  0.8104
 
loop_
 _symmetry_equiv_pos_as_xyz
 'x, y, z'
 '-x, y, -z+1/2'
 'x+1/2, y+1/2, z'
 '-x+1/2, y+1/2, -z+1/2'
 '-x, -y, -z'
 'x, -y, z-1/2'
 '-x+1/2, -y+1/2, -z'
 'x+1/2, -y+1/2, z-1/2'
 
_cell_length_a    18.3430
_cell_length_b     7.9591
_cell_length_c    19.6804
_cell_angle_alpha  90.000
_cell_angle_beta  114.650
_cell_angle_gamma  90.000
 
_shelx_F_squared_multiplier     1.000
 
loop_
 _refln_index_h
 _refln_index_k
 _refln_index_l
 _refln_F_squared_calc
 _refln_F_squared_meas
 _refln_F_squared_sigma
 _refln_observed_status
   2   0   0     5408.48     4050.85     29.69 o
   4   0   0    32244.24    28200.40    160.32 o
   6   0   0    26387.55    24623.31    372.92 o
   8   0   0      150.55      113.83      5.29 o
  10   0   0     5432.02     5683.24     59.34 o
  12   0   0     2206.52     2264.69     93.05 o
  14   0   0      217.11      219.01     19.81 o
  16   0   0       77.53       74.15      6.01 o
  18   0   0      277.43      292.24     18.98 o
  20   0   0      220.63      233.30     18.67 o
   1   1   0      294.45      233.99      9.23 o
   3   1   0     7214.23     6519.78     81.13 o
   5   1   0    12089.93    10611.88    115.45 o
   7   1   0       71.05       30.43      4.20 o
   9   1   0     1065.40     1116.70     10.67 o
  11   1   0     1686.43     1739.69     12.05 o
  13   1   0       69.27       61.35      7.23 o
  15   1   0     6110.95     6903.79    119.82 o
  17   1   0      101.79       87.48      5.63 o
  19   1   0       97.81       86.51      4.50 o
   0   2   0    29324.73    26857.40    159.00 o
   2   2   0     1540.79     1466.64      9.59 o
   4   2   0       15.26       -2.69      2.69 o
   6   2   0     6451.39     6613.91     51.96 o
   8   2   0     5796.30     6382.55     90.80 o
  10   2   0       24.68       19.86      3.23 o
  12   2   0       77.99       71.00      4.29 o
  14   2   0     2432.59     2551.65     37.40 o
  16   2   0       99.76       84.47      5.42 o
  18   2   0       98.61      109.73      7.08 o
  20   2   0       11.02        6.31      2.05 o
   1   3   0     4549.97     5099.86     38.67 o
   3   3   0     4649.95     5063.97     25.90 o
   5   3   0     5645.20     5849.43     16.46 o
   7   3   0      457.01      597.49     11.16 o
   9   3   0      484.85      495.23      9.93 o
  11   3   0        0.79        1.63      1.43 o
  13   3   0       23.29       25.23      5.06 o
  15   3   0      298.34      321.35      8.65 o
  17   3   0      179.90      190.86     11.21 o
  19   3   0       16.17       13.24      3.01 o
   0   4   0     3934.42     4249.42     24.57 o
   2   4   0     1899.60     2051.44     13.33 o
   4   4   0      220.76      314.45      4.60 o
   6   4   0     1243.88     1339.00      9.41 o
   8   4   0      531.97      483.95      7.07 o
  10   4   0      347.21      439.88     11.25 o
  12   4   0     1965.50     2231.54     20.48 o
  14   4   0      290.69      223.52      7.44 o
  16   4   0      971.38      881.77     16.92 o
  18   4   0      183.98      222.42      6.74 o
   1   5   0      158.46      156.85      3.76 o
   3   5   0      207.45      212.32      5.48 o
   5   5   0       75.40       72.69      3.62 o
   7   5   0      445.71      454.98      5.98 o
   9   5   0      234.05      211.09      5.11 o
  11   5   0      104.78       95.14      4.06 o
  13   5   0      296.72      286.43      7.73 o
  15   5   0      269.61      250.39     15.35 o
  17   5   0      101.74       92.70      8.05 o
   0   6   0     1761.62     1856.76     17.00 o
   2   6   0      174.23      138.77      4.45 o
   4   6   0        9.65       24.66      2.21 o
   6   6   0       47.01       46.05      3.23 o
   8   6   0      139.80      103.51     19.95 o
  10   6   0       16.69       13.94      2.13 o
  12   6   0        0.23        0.90      2.41 o
  14   6   0        7.32        2.30      1.70 o
  16   6   0      601.98      620.17      9.76 o
   1   7   0       74.55      100.87      6.29 o
   3   7   0       51.24       29.40      3.55 o
   5   7   0       55.02       34.91      3.23 o
   7   7   0     3202.56     3578.82     67.39 o
   9   7   0        1.29        2.91      2.55 o
  11   7   0       18.10       20.26      2.66 o
  13   7   0        0.00       -1.31      2.29 o
   0   8   0     1429.24     1416.12     23.78 o
   2   8   0      717.14      697.34     12.00 o
   4   8   0     1404.38     1325.36     91.20 o
   6   8   0      524.26      525.92     15.24 o
   8   8   0     1946.36     2128.67     28.94 o
  10   8   0       28.89       18.48      2.65 o
   1   9   0        7.04       13.65      3.95 o
   3   9   0       83.98       73.07     13.66 o
   5   9   0       67.80       69.46     13.30 o
   7   9   0       43.84       53.47      5.63 o
 -19   1   1      239.10      249.36      7.23 o
 -17   1   1     2820.72     3049.19     46.35 o
 -15   1   1     7485.91     8111.47     53.57 o
 -13   1   1     2194.78     2195.55     80.20 o
 -11   1   1      336.63      311.87      7.80 o
  -9   1   1      228.72      226.46     10.15 o
  -7   1   1     5014.06     4978.26     21.57 o
  -5   1   1      567.69      541.94      7.65 o
  -3   1   1      593.11      602.48      7.72 o
  -1   1   1      419.27      368.29     15.39 o
   1   1   1        0.74       -1.94      1.94 o
   3   1   1     1237.56     1190.13      8.20 o
   5   1   1     2617.70     2223.61     11.49 o
   7   1   1     1085.33      991.59     10.87 o
   9   1   1     4019.96     4234.68     39.43 o
  11   1   1      169.60      196.59      9.30 o
  13   1   1     2865.73     2900.32     51.06 o
  15   1   1      177.20      188.89     27.53 o
  17   1   1      169.72      140.97      9.04 o
  19   1   1      580.46      644.30     12.03 o
 -20   2   1       64.52       78.17      4.64 o
 -18   2   1       18.37       10.82      2.19 o
 -16   2   1     2000.89     2321.33    109.09 o
 -14   2   1      836.20      827.07     24.88 o
 -12   2   1      526.70      529.65     11.18 o
 -10   2   1      570.18      532.15      6.03 o
  -8   2   1     1049.75     1015.95     17.38 o
  -6   2   1    20288.18    19684.28    110.50 o
  -4   2   1     8996.63     8350.18     31.96 o
  -2   2   1    20800.01    19897.44     81.52 o
   0   2   1     7757.86     7031.81     29.86 o
   2   2   1      750.04      774.33      8.80 o
   4   2   1     3853.76     3562.78     83.87 o
   6   2   1      421.79      480.83      7.02 o
   8   2   1     2072.70     2549.85     13.43 o
  10   2   1      142.14      141.84      6.61 o
  12   2   1     1475.59     1526.45     15.12 o
  14   2   1     2458.19     2720.42     24.65 o
  16   2   1      190.88      174.03      8.87 o
  18   2   1       37.18       31.88      6.08 o
 -19   3   1       54.36       50.17      4.70 o
 -17   3   1      213.52      178.27      6.10 o
 -15   3   1      511.57      511.44      8.23 o
 -13   3   1      977.51     1011.36     32.97 o
 -11   3   1      204.48      204.53      6.72 o
  -9   3   1     1391.40     1399.81     10.94 o
  -7   3   1        4.22       13.26      6.36 o
  -5   3   1      773.02      830.58      6.39 o
  -3   3   1     5519.51     5291.61     28.19 o
  -1   3   1     2353.11     2374.15     12.69 o
   1   3   1      739.59      611.75      4.75 o
   3   3   1     2847.37     2683.51     10.50 o
   5   3   1      443.13      459.71      5.73 o
   7   3   1      643.05      603.82      5.89 o
   9   3   1     1230.41     1377.82     16.80 o
  11   3   1      300.13      293.84      9.25 o
  13   3   1      923.51      881.93     11.65 o
  15   3   1      138.77      125.58      5.66 o
  17   3   1       49.69       32.51      3.10 o
  19   3   1      193.56      230.98     10.10 o
 -18   4   1       14.89       17.11      2.27 o
 -16   4   1     3453.73     3704.54     39.16 o
 -14   4   1      794.90      722.94     11.39 o
 -12   4   1      405.61      396.37     10.72 o
 -10   4   1      148.97      184.37      8.95 o
  -8   4   1      825.06      829.82      7.21 o
  -6   4   1      425.83      372.44      6.09 o
  -4   4   1     1540.69     1467.95      9.45 o
  -2   4   1     3076.66     3058.17     13.89 o
   0   4   1      379.72      415.78     11.10 o
   2   4   1     2990.48     2927.16     17.70 o
   4   4   1       33.61       39.85      3.14 o
   6   4   1       21.51       39.02      5.99 o
   8   4   1     3849.61     4003.38     42.20 o
  10   4   1      623.48      632.37      7.30 o
  12   4   1      372.64      364.91      7.31 o
  14   4   1      262.61      215.53      6.85 o
  16   4   1      181.61      159.74      9.69 o
  18   4   1      114.21      110.80      5.81 o
 -17   5   1        8.66        2.98      1.43 o
 -15   5   1      327.87      298.27     11.77 o
 -13   5   1       81.41       61.30      3.52 o
 -11   5   1        1.95        4.73      3.74 o
  -9   5   1       62.04       71.13      4.36 o
  -7   5   1     2572.79     2668.46     19.70 o
  -5   5   1     2315.49     2048.67     24.82 o
  -3   5   1      291.10      257.65      5.10 o
  -1   5   1    12979.91    13174.05     42.64 o
   1   5   1     4775.84     5207.13     28.37 o
   3   5   1      866.55      831.68      7.42 o
   5   5   1      299.74      273.63      5.34 o
   7   5   1     1587.02     1635.91     13.22 o
   9   5   1      178.83      199.82      5.56 o
  11   5   1        0.54        1.24      1.68 o
  13   5   1        4.02        5.62      2.87 o
  15   5   1      817.41      870.86     17.79 o
  17   5   1        5.42        3.07      1.35 o
 -16   6   1      111.99      106.43     12.77 o
 -14   6   1      333.75      329.47      6.80 o
 -12   6   1       31.72       21.28      3.24 o
 -10   6   1      140.11      135.22      5.65 o
  -8   6   1     1240.39     1336.29     26.13 o
  -6   6   1        4.73       10.13      2.57 o
  -4   6   1       18.05       12.07      1.80 o
  -2   6   1     4667.09     5093.93     26.76 o
   0   6   1      608.30      621.97      6.37 o
   2   6   1      313.62      312.58      5.38 o
   4   6   1       33.38       30.54      2.81 o
   6   6   1      100.79       94.99      5.43 o
   8   6   1      186.01      203.28     10.04 o
  10   6   1       46.11       47.63      3.91 o
  12   6   1        6.13        5.49      1.72 o
  14   6   1      316.80      321.84     13.31 o
 -13   7   1       27.05       21.80      3.10 o
 -11   7   1        4.58        3.90      2.27 o
  -9   7   1      288.92      305.33      8.62 o
  -7   7   1     2000.07     2192.05     43.02 o
  -5   7   1        1.94        1.59      2.40 o
  -3   7   1      209.81      231.02      7.37 o
  -1   7   1      106.30       83.97      3.90 o
   1   7   1      377.85      350.01      7.24 o
   3   7   1       98.29       94.37      3.74 o
   5   7   1       34.20       40.51      2.74 o
   7   7   1       48.19       36.59      3.59 o
   9   7   1        0.28        3.51      2.13 o
  11   7   1       26.68       23.59      3.20 o
  13   7   1      276.70      284.48     11.45 o
 -12   8   1      223.96      209.03     40.38 o
 -10   8   1      139.53      117.68      7.89 o
  -8   8   1      819.25      963.13     16.80 o
  -6   8   1      155.46      158.13      6.51 o
  -4   8   1        0.13        2.94      2.17 o
  -2   8   1      132.23      109.68      5.42 o
   0   8   1       60.13       58.83      3.48 o
   2   8   1        2.66        3.91      1.34 o
   4   8   1      390.91      425.75     11.95 o
   6   8   1     1696.43     1842.32     38.16 o
   8   8   1        7.89       10.10      2.63 o
  10   8   1      123.00      104.99      8.14 o
  -7   9   1        0.48        1.13      2.22 o
  -5   9   1        0.59        0.84      1.84 o
  -3   9   1       59.51       37.62      6.20 o
  -1   9   1        4.35        1.48      1.10 o
   1   9   1       21.58       18.73      2.88 o
   3   9   1      129.21      123.37     14.85 o
   5   9   1     1473.90     1612.87     55.83 o
   7   9   1      342.54      336.61     18.07 o
 -20   0   2      101.82       74.16     19.86 o
 -18   0   2      196.86      222.82     13.82 o
 -16   0   2     1970.82     2165.48     20.44 o
 -14   0   2     3685.52     3970.03     82.16 o
 -12   0   2     7953.42     8179.69     39.81 o
 -10   0   2     6603.41     5636.62     30.55 o
  -8   0   2    32991.32    31608.99     51.92 o
  -2   0   2        1.97       -0.06      2.47 o
   2   0   2     5068.36     4538.56     26.35 o
   4   0   2    14948.08    13532.17     80.27 o
   6   0   2     1039.11      970.37     22.82 o
   8   0   2      599.66      584.14     12.85 o
  10   0   2       78.84       74.31      9.57 o
  12   0   2      324.79      341.42     14.50 o
  14   0   2     9235.33    10678.17    115.71 o
  16   0   2     1005.44      979.23     19.92 o
  18   0   2      770.71      859.00     15.87 o
 -21   1   2       84.47       57.52      4.13 o
 -19   1   2      146.21      156.68      5.00 o
 -17   1   2     1210.74     1214.38     21.35 o
 -15   1   2     1539.09     1502.76     24.24 o
 -13   1   2     1406.48     1463.37     27.28 o
 -11   1   2     3590.16     3657.06     26.28 o
  -9   1   2      567.87      579.02      7.44 o
  -7   1   2      234.06      169.05      4.42 o
  -5   1   2     3602.50     3326.05     27.38 o
  -3   1   2      644.15      830.69     11.23 o
  -1   1   2     9909.92     8422.70     28.44 o
   1   1   2     6632.13     6116.64     52.02 o
   3   1   2     8900.22     7990.68     41.09 o
   5   1   2      331.95      271.25      6.34 o
   7   1   2     5720.86     6146.07     23.99 o
   9   1   2      593.44      554.30     21.68 o
  11   1   2        8.27       12.05      5.98 o
  13   1   2     1529.90     1405.84    290.22 o
  15   1   2     2249.75     2392.40     35.93 o
  17   1   2       56.56       55.47      4.78 o
  19   1   2      268.18      255.76      7.38 o
 -20   2   2       62.25       57.21      5.55 o
 -18   2   2      291.28      270.37     12.66 o
 -16   2   2      252.22      290.37     18.04 o
 -14   2   2       44.66       60.55      4.53 o
 -12   2   2      518.86      514.11      6.99 o
 -10   2   2       56.25       37.70      2.59 o
  -8   2   2     2486.10     2392.19     30.38 o
  -6   2   2     6498.38     6610.79     33.79 o
  -4   2   2     2511.89     2545.99     14.99 o
  -2   2   2    42147.22    37808.50    696.59 o
   0   2   2     5032.09     5212.86     22.53 o
   2   2   2      294.70      327.52      7.76 o
   4   2   2     8709.08     9219.52    331.64 o
   6   2   2       31.24       20.39      3.16 o
   8   2   2     2826.29     3047.54     15.87 o
  10   2   2       63.57       54.83      4.12 o
  12   2   2      860.25      872.33     10.37 o
  14   2   2     1657.71     1896.61     41.83 o
  16   2   2       95.67       83.89      8.82 o
  18   2   2       27.95       16.17      2.47 o
 -19   3   2      122.31      135.51     21.39 o
 -17   3   2      256.08      223.51     10.95 o
 -15   3   2      231.95      234.34     40.96 o
 -13   3   2      443.70      482.25     11.02 o
 -11   3   2     4164.61     4568.60     56.92 o
  -9   3   2     8231.21     9192.71     35.88 o
  -7   3   2     1431.44     1378.72     18.69 o
  -5   3   2     6289.69     6135.11     31.39 o
  -3   3   2      204.23      231.58      5.19 o
  -1   3   2     1060.66      917.58      6.29 o
   1   3   2       11.22       19.59      3.00 o
   3   3   2      218.84      180.04      3.22 o
   5   3   2      292.15      342.84      5.74 o
   7   3   2        4.92        4.81      2.43 o
   9   3   2       53.77       53.36      3.89 o
  11   3   2        0.50        5.19      2.20 o
  13   3   2       30.31       20.26      2.78 o
  15   3   2       24.40       21.22      2.92 o
  17   3   2        3.96        6.02      2.32 o
 -18   4   2        2.54        1.82      1.63 o
 -16   4   2       69.47      101.11      6.22 o
 -14   4   2       54.32       50.97      3.55 o
 -12   4   2      824.94      885.09      8.58 o
 -10   4   2       34.38       42.73      2.94 o
  -8   4   2     1565.46     1788.04      8.95 o
  -6   4   2     1082.28     1165.55     13.06 o
  -4   4   2     1244.09     1316.58     11.69 o
  -2   4   2     1882.19     1731.98     18.21 o
   0   4   2    10381.73    10482.56     47.24 o
   2   4   2       18.89       25.49      2.74 o
   4   4   2     2340.81     2410.00     12.91 o
   6   4   2    28314.31    30835.62     90.09 o
   8   4   2     2494.63     2806.77     18.04 o
  10   4   2      201.52      204.31      6.13 o
  12   4   2     1167.57     1120.53     15.06 o
  14   4   2     1512.33     1598.28     19.69 o
  16   4   2       42.27       24.72      4.17 o
 -17   5   2      405.43      403.79     10.49 o
 -15   5   2       38.35       31.24      2.61 o
 -13   5   2       11.09        8.44      1.12 o
 -11   5   2      199.93      184.26      7.49 o
  -9   5   2     1498.60     1605.22     15.43 o
  -7   5   2      265.61      253.70      6.19 o
  -5   5   2       50.65       59.47      3.27 o
  -3   5   2        1.46        6.43      2.26 o
  -1   5   2        0.04       13.33      3.97 o
   1   5   2     1422.63     1480.52      8.73 o
   3   5   2       56.93       44.42      2.42 o
   5   5   2      490.78      485.19      5.98 o
   7   5   2       12.83       19.74      5.68 o
   9   5   2       53.40       47.83      3.21 o
  11   5   2      310.81      281.54      7.54 o
  13   5   2      442.50      433.88      8.00 o
  15   5   2      114.01       90.08      5.64 o
 -16   6   2      274.85      278.83      6.13 o
 -14   6   2       12.81        9.50      3.29 o
 -12   6   2       19.39       24.36     10.77 o
 -10   6   2      906.35      922.42     20.11 o
  -8   6   2     4304.24     4893.03     39.49 o
  -6   6   2      706.66      649.34      9.55 o
  -4   6   2      182.92      168.75      6.18 o
  -2   6   2      320.23      300.93      7.45 o
   0   6   2        4.83       13.36      1.94 o
   2   6   2      155.11      163.03      6.24 o
   4   6   2      279.60      279.75      8.56 o
   6   6   2       21.45       15.74      2.68 o
   8   6   2      122.62      134.03      5.49 o
  10   6   2       30.81       31.64      5.26 o
  12   6   2      764.46      794.44     15.35 o
  14   6   2      498.45      423.60     10.07 o
 -15   7   2      404.44      440.72      9.55 o
 -13   7   2       90.43       95.02      8.42 o
 -11   7   2      127.76      128.35      6.36 o
  -9   7   2        4.77        2.88      2.29 o
  -7   7   2       90.48       97.77      8.41 o
  -5   7   2      114.05      106.01      5.04 o
  -3   7   2       23.52       36.67      2.12 o
  -1   7   2     2230.29     2240.86     14.14 o
   1   7   2      558.83      563.93      7.52 o
   3   7   2      266.68      227.53      6.18 o
   5   7   2      177.68      172.38      5.89 o
   7   7   2     1744.74     1872.54     38.94 o
   9   7   2      391.16      395.73      8.43 o
  11   7   2       47.59       49.86      4.23 o
  13   7   2      106.39       87.72     14.54 o
 -12   8   2       79.25       69.39      7.21 o
 -10   8   2        4.01        2.08      3.07 o
  -8   8   2     1893.16     2005.48     23.03 o
  -6   8   2      547.10      514.06     12.54 o
  -4   8   2      539.11      533.83      8.54 o
  -2   8   2      162.52      151.85      4.94 o
   0   8   2        9.61       13.57      1.41 o
   2   8   2      210.24      197.64      5.70 o
   4   8   2       10.58        8.04      3.81 o
   6   8   2       27.37       29.01      5.42 o
   8   8   2       17.73       13.36      3.51 o
  10   8   2        1.82       -0.21      2.39 o
  -7   9   2      503.85      541.77     27.47 o
  -5   9   2      163.81      134.34      6.63 o
  -3   9   2        0.21       -0.60      1.16 o
  -1   9   2       23.81       15.08      3.19 o
   1   9   2       15.41       16.90      2.48 o
   3   9   2        0.02        1.28      0.97 o
   5   9   2      121.24       66.88     60.42 o
   7   9   2      601.23      618.86     19.24 o
 -21   1   3      143.53      170.19      9.84 o
 -19   1   3      106.93       95.38      5.34 o
 -17   1   3      947.64      930.23     31.81 o
 -15   1   3       68.90       65.60      9.63 o
 -13   1   3      443.50      444.80      5.67 o
 -11   1   3       45.33       60.84     12.59 o
  -9   1   3      400.13      409.40      5.45 o
  -7   1   3     9497.17     9295.40     65.64 o
  -5   1   3     5654.09     5208.53     40.38 o
  -3   1   3     2394.37     2192.78     20.97 o
  -1   1   3    29679.14    26863.94    130.90 o
   1   1   3     7456.50     6420.15     53.86 o
   3   1   3    11250.41     9047.51     42.47 o
   5   1   3       31.89        8.43      2.60 o
   7   1   3        0.42       39.85      4.04 o
   9   1   3     1559.62     1556.62     12.71 o
  11   1   3      964.65      976.14     12.11 o
  13   1   3     9524.53    10166.33     67.39 o
  15   1   3      442.15      359.47     47.76 o
  17   1   3       17.02       20.77      3.67 o
  19   1   3        0.31        1.83      1.29 o
 -20   2   3       58.42       81.01      6.05 o
 -18   2   3        2.04        3.21      2.44 o
 -16   2   3     3189.36     3326.80     83.58 o
 -14   2   3       38.45       35.20      3.06 o
 -12   2   3     1199.95     1266.04     17.76 o
 -10   2   3     3809.03     3928.84     26.54 o
  -8   2   3     1308.04     1280.38     11.51 o
  -6   2   3      184.21      151.29      5.28 o
  -4   2   3     5702.72     5525.24     37.41 o
   0   2   3    22629.19    22298.51     81.17 o
   2   2   3      359.88      357.04      9.11 o
   4   2   3      135.70      216.88      9.87 o
   6   2   3     1129.82     1142.02     11.64 o
   8   2   3     4454.07     4942.21     37.27 o
  10   2   3      768.89      793.22     24.81 o
  12   2   3       12.06        5.06      2.66 o
  14   2   3      463.09      505.08     11.57 o
  16   2   3       27.32       20.58      2.16 o
  18   2   3      231.74      264.29     13.27 o
 -19   3   3       62.59       49.10      6.82 o
 -17   3   3     1344.94     1713.86     49.76 o
 -15   3   3      117.34       71.94      5.29 o
 -13   3   3      112.13       98.04      6.20 o
 -11   3   3      640.78      700.31     11.85 o
  -9   3   3     7560.43     7582.12     83.40 o
  -7   3   3      221.06      304.96      4.04 o
  -5   3   3      190.98      142.61      9.79 o
  -3   3   3     7011.96     7009.11     44.56 o
  -1   3   3    16382.83    16011.96     80.58 o
   1   3   3       58.47       79.70      2.36 o
   3   3   3     1636.43     1627.90     10.83 o
   5   3   3     2469.34     2600.94     36.91 o
   7   3   3       38.26       66.64      5.05 o
   9   3   3       68.74       59.40      3.72 o
  11   3   3      133.48      140.72      7.28 o
  13   3   3       19.41        9.03      3.74 o
  15   3   3      401.08      439.09     22.86 o
  17   3   3        1.16        3.80      3.94 o
 -18   4   3       34.34       20.19      4.20 o
 -16   4   3      182.84      170.92     14.00 o
 -14   4   3      331.84      320.66      7.03 o
 -12   4   3       68.12       53.07     11.44 o
 -10   4   3       10.72        3.74      2.35 o
  -8   4   3      556.47      509.32      6.55 o
  -6   4   3       88.32       83.38      4.92 o
  -4   4   3      223.44      208.47      3.24 o
  -2   4   3     1392.57     1516.66     10.86 o
   0   4   3     9109.11     9852.41     43.86 o
   2   4   3     2162.62     2116.39     10.43 o
   4   4   3     2406.54     2447.45     12.79 o
   6   4   3      212.86      249.87     13.45 o
   8   4   3      719.44      783.56     14.00 o
  10   4   3       67.09       65.21      3.07 o
  12   4   3      492.95      488.15      7.61 o
  14   4   3      139.88      141.41      7.38 o
  16   4   3       51.53       51.91      9.95 o
 -17   5   3      107.83       83.32      4.71 o
 -15   5   3      412.09      467.44      9.23 o
 -13   5   3      262.14      275.13      4.04 o
 -11   5   3      610.09      615.07     10.38 o
  -9   5   3       43.22       37.57      3.67 o
  -7   5   3       86.04       72.46      3.80 o
  -5   5   3      710.62      753.55      8.09 o
  -3   5   3     4313.20     4478.15     16.99 o
  -1   5   3        2.78        3.24      1.76 o
   1   5   3      708.94      681.66      7.20 o
   3   5   3      992.07      997.42     11.72 o
   5   5   3      111.99      111.69      4.27 o
   7   5   3      408.34      416.75     10.90 o
   9   5   3      614.28      598.83      9.19 o
  11   5   3      595.45      609.55     12.49 o
  13   5   3        0.52        1.30      1.82 o
  15   5   3      113.00       81.79      6.46 o
 -16   6   3        7.18        6.23      2.13 o
 -14   6   3       41.89       38.37      3.99 o
 -12   6   3       47.94       39.17      3.00 o
 -10   6   3      168.49      163.98      6.65 o
  -8   6   3     4291.48     4666.45     33.90 o
  -6   6   3     1319.45     1312.79     19.78 o
  -4   6   3        2.85        1.95      0.92 o
  -2   6   3      577.61      616.77      6.95 o
   0   6   3      268.94      239.55      7.85 o
   2   6   3       42.05       47.99      3.66 o
   4   6   3       11.42       12.36      1.96 o
   6   6   3      903.17      955.20      9.21 o
   8   6   3       19.20       16.59      1.89 o
  10   6   3      467.92      483.72      9.42 o
  12   6   3      292.80      280.91     12.20 o
  14   6   3     1224.14     1214.99     21.25 o
 -15   7   3        0.03        1.71      2.16 o
 -13   7   3       84.18       89.16      4.78 o
 -11   7   3      357.18      351.33     11.04 o
  -9   7   3       47.97       45.68      4.07 o
  -7   7   3       21.38       21.67      3.06 o
  -5   7   3      134.25      116.89      4.97 o
  -3   7   3      720.31      719.12      7.67 o
  -1   7   3      880.35      918.96      8.81 o
   1   7   3      234.16      218.11     10.76 o
   3   7   3       10.25        9.64      1.82 o
   5   7   3        9.52        6.16      2.55 o
   7   7   3      181.36      164.19     16.84 o
   9   7   3      376.04      391.16     12.25 o
  11   7   3       89.14       89.27      7.68 o
  13   7   3      266.12      244.32     24.78 o
 -12   8   3       17.57       20.62      2.94 o
 -10   8   3      839.44      923.97     22.12 o
  -8   8   3     2847.99     3150.09     62.72 o
  -6   8   3        5.40        6.92      1.73 o
  -4   8   3        5.97        6.08      1.19 o
  -2   8   3       59.14       44.07      2.76 o
   0   8   3       22.85       23.53      1.99 o
   2   8   3       58.11       48.28      3.06 o
   4   8   3        8.75        3.66      1.84 o
   6   8   3      567.11      618.71     18.39 o
   8   8   3      146.64      140.29     12.72 o
  10   8   3       48.56       38.96      4.94 o
  -9   9   3       19.60       13.25      4.64 o
  -7   9   3       39.52       22.61      3.30 o
  -5   9   3       10.29        9.44      2.13 o
  -3   9   3       67.33       53.17      4.32 o
  -1   9   3       33.69       12.85      5.33 o
   1   9   3       18.62       19.19      3.38 o
   3   9   3       10.89        9.89      2.25 o
   5   9   3     2155.61     2290.40     32.85 o
 -20   0   4     1318.84     1417.01     18.13 o
 -18   0   4      926.75      961.33     43.33 o
 -16   0   4     3064.36     3142.97     74.69 o
 -14   0   4      733.48      769.97     12.57 o
 -12   0   4     1199.07     1111.11     82.48 o
 -10   0   4    13475.99    13576.86     63.41 o
  -8   0   4    20228.68    20162.41    220.56 o
  -4   0   4     1619.93     2125.72     21.14 o
  -2   0   4    15179.68    13166.45    166.07 o
   0   0   4      179.59      236.51     11.03 o
   2   0   4      135.51      180.14      9.30 o
   4   0   4      555.86      594.51      7.83 o
   6   0   4      938.97     1082.29     20.00 o
   8   0   4     1547.96     1478.37     20.86 o
  10   0   4     4461.10     4508.81     98.62 o
  12   0   4    25094.43    27291.63    177.42 o
  16   0   4       66.60       53.63      5.36 o
  18   0   4      295.20      342.89     12.75 o
 -21   1   4        7.24        3.85      1.28 o
 -19   1   4        0.85        0.76      1.19 o
 -17   1   4     1017.93     1131.79     51.78 o
 -15   1   4       29.53       27.60      2.62 o
 -13   1   4       57.40       58.04      4.69 o
 -11   1   4       70.52       50.83      3.34 o
  -9   1   4       42.10       35.30      6.29 o
  -7   1   4     1779.29     1820.95     35.81 o
  -5   1   4     4096.98     3616.24     14.00 o
  -3   1   4    12740.16    12183.81     64.59 o
  -1   1   4     2745.27     2781.24     15.49 o
   1   1   4      568.54      434.06      7.39 o
   3   1   4     6333.49     5691.32     26.82 o
   5   1   4      213.48      204.08      6.66 o
   7   1   4      654.92      669.57     15.11 o
   9   1   4     2127.57     2253.39     37.99 o
  11   1   4      396.92      348.44     15.28 o
  13   1   4     1755.07     1673.46    109.84 o
  15   1   4        6.17        1.72      1.64 o
  17   1   4        9.00        7.75      2.31 o
 -20   2   4        6.83        3.14      1.30 o
 -18   2   4     1478.11     1466.07     19.68 o
 -16   2   4      101.51       79.74      5.47 o
 -14   2   4      152.20      128.15      7.14 o
 -12   2   4      113.13      120.79      6.15 o
 -10   2   4       30.06       14.87      2.34 o
  -8   2   4     1129.03     1070.19      8.50 o
  -6   2   4      587.94      593.42      3.85 o
  -4   2   4     6693.24     6074.43     29.76 o
   0   2   4    12962.48    12149.47    155.91 o
   2   2   4      102.61       99.31      3.53 o
   4   2   4     6216.87     6960.51     65.24 o
   6   2   4     3403.36     3806.43     40.79 o
   8   2   4        7.84        5.82      3.68 o
  10   2   4      463.04      483.29      7.12 o
  12   2   4     1551.23     1696.71     25.33 o
  14   2   4       20.78       14.73      4.87 o
  16   2   4        4.25        1.34      1.93 o
  18   2   4       35.18       36.31      3.56 o
 -19   3   4       11.73        4.50      1.85 o
 -17   3   4     9097.28    10368.70    199.62 o
 -15   3   4     1871.29     1889.78     14.77 o
 -13   3   4       27.13       17.74      2.48 o
 -11   3   4      473.94      464.38      7.99 o
  -9   3   4     6221.88     6497.14     29.04 o
  -7   3   4        0.35        0.75      1.68 o
  -5   3   4      149.56      145.68      4.14 o
  -3   3   4     7079.09     7606.32     63.85 o
  -1   3   4     2578.12     2255.59     12.55 o
   1   3   4     1557.11     1692.25     10.11 o
   3   3   4     2067.72     2267.08     14.40 o
   5   3   4     1343.32     1421.78     10.91 o
   7   3   4     1243.51     1378.48     12.74 o
   9   3   4        1.08        3.21      1.26 o
  11   3   4      604.41      593.75      8.05 o
  13   3   4     2282.90     2441.63     46.04 o
  15   3   4       10.58        6.97      1.74 o
  17   3   4      142.19      141.28     14.02 o
 -20   4   4      142.16      138.43     16.16 o
 -18   4   4      134.58      117.53      6.82 o
 -16   4   4      229.58      233.17      8.48 o
 -14   4   4        3.18        4.96      1.84 o
 -12   4   4       82.37       95.26      4.57 o
 -10   4   4       61.34       60.71      3.72 o
  -8   4   4      550.51      544.41      6.30 o
  -6   4   4     1306.27     1232.34     11.28 o
  -4   4   4     1411.88     1347.33      9.85 o
  -2   4   4        0.01       -0.72      2.39 o
   0   4   4     1967.50     1896.71     38.07 o
   2   4   4        0.08        2.90      1.30 o
   4   4   4      454.02      364.97      4.78 o
   6   4   4     1700.65     1925.64     20.21 o
   8   4   4      126.92      100.55      4.23 o
  10   4   4        2.11        6.32      2.83 o
  12   4   4       10.77        8.89      2.40 o
  14   4   4        0.04        2.51      1.77 o
  16   4   4        1.40        4.79      1.76 o
 -17   5   4       15.04        5.93      1.64 o
 -15   5   4      383.80      358.57      4.39 o
 -13   5   4      291.98      296.14      9.42 o
 -11   5   4     2006.52     2206.47     19.35 o
  -9   5   4     3275.26     3306.01    132.79 o
  -7   5   4      851.85      886.18      9.86 o
  -5   5   4      823.98      812.24     13.71 o
  -3   5   4        3.27        9.88      4.77 o
  -1   5   4      597.34      579.43      6.88 o
   1   5   4      316.78      285.50      6.41 o
   3   5   4      325.82      290.72      4.44 o
   5   5   4       31.06       35.97      2.73 o
   7   5   4       45.60       43.45      2.75 o
   9   5   4       29.12       24.96      2.61 o
  11   5   4        4.64        1.50      1.69 o
  13   5   4      203.13      221.90      9.40 o
  15   5   4      140.71      135.27      8.32 o
 -16   6   4       29.21       29.72      8.17 o
 -14   6   4       38.77       45.19      4.19 o
 -12   6   4       50.13       42.33      4.90 o
 -10   6   4      921.40      954.23     65.26 o
  -8   6   4      877.71      846.91     17.46 o
  -6   6   4       67.29       69.11      4.83 o
  -4   6   4     1252.97     1350.42     10.87 o
  -2   6   4      707.50      769.74      9.29 o
   0   6   4        0.87        2.73      1.44 o
   2   6   4      187.13      190.93      7.66 o
   4   6   4        5.14        9.99      2.57 o
   6   6   4       33.75       33.39      3.77 o
   8   6   4      115.29      119.61      5.29 o
  10   6   4       98.94      112.13      6.61 o
  12   6   4      182.17      179.10      7.58 o
  14   6   4      227.90      226.80     13.05 o
 -15   7   4       42.06       31.02      3.63 o
 -13   7   4       13.14        7.10      2.81 o
 -11   7   4      147.38      166.70      5.76 o
  -9   7   4       95.94      103.38      4.92 o
  -7   7   4      591.30      585.66     11.82 o
  -5   7   4       18.64       19.02      2.10 o
  -3   7   4     1046.55     1134.43     14.66 o
  -1   7   4      367.50      337.20      9.39 o
   1   7   4      365.75      357.96      6.27 o
   3   7   4       43.14       30.81      2.06 o
   5   7   4      532.62      615.66     14.60 o
   7   7   4       15.89        8.41      2.88 o
   9   7   4       64.43       56.46      4.03 o
  11   7   4      632.68      658.56      9.57 o
 -12   8   4      334.65      338.02     11.99 o
 -10   8   4      146.07      162.48      7.21 o
  -8   8   4      404.97      438.75     13.58 o
  -6   8   4       46.34       41.85      3.07 o
  -4   8   4      149.18      151.95      3.51 o
  -2   8   4       15.85       11.51      2.11 o
   0   8   4      167.32      180.59      8.45 o
   2   8   4       35.57       32.08      2.97 o
   4   8   4      245.85      244.80      8.37 o
   6   8   4      537.08      517.27     16.72 o
   8   8   4      236.82      252.83     18.31 o
  -9   9   4       43.87       34.35      4.03 o
  -7   9   4       10.04        7.58      2.06 o
  -5   9   4        1.23        2.07      1.98 o
  -3   9   4        0.61        1.40      1.00 o
  -1   9   4      150.99       90.16     23.20 o
   1   9   4      111.23      102.83      7.92 o
   3   9   4       29.34       24.08      4.18 o
   5   9   4      575.96      562.73     32.35 o
 -21   1   5        0.82        1.01      1.07 o
 -19   1   5       20.05       19.15      2.07 o
 -17   1   5      734.09      662.01     25.07 o
 -15   1   5       21.73       17.49      1.76 o
 -13   1   5      931.42      916.00     27.93 o
 -11   1   5     6530.21     6900.12     34.06 o
  -9   1   5     5425.31     6288.33     19.84 o
  -7   1   5      725.11      489.23     10.11 o
  -5   1   5     1729.96     2039.09     11.04 o
  -3   1   5    38960.93    33309.10    227.05 o
  -1   1   5     1083.76      892.45      9.61 o
   1   1   5     2330.33     2054.54     11.92 o
   3   1   5      673.29      626.47     15.07 o
   5   1   5        4.42       18.58      6.46 o
   7   1   5     1210.01     1255.88     19.71 o
   9   1   5        0.47        9.07      5.18 o
  11   1   5      533.96      509.61      9.42 o
  13   1   5       58.99       41.38      5.14 o
  15   1   5        3.86        6.69      1.83 o
  17   1   5        9.11       12.57      2.26 o
 -20   2   5       31.86       25.89      4.12 o
 -18   2   5      195.78      156.00      6.45 o
 -16   2   5     1387.57     1428.29     12.33 o
 -14   2   5      329.17      322.04     10.92 o
 -12   2   5       37.60       54.05      3.10 o
 -10   2   5      490.43      452.96      6.48 o
  -8   2   5     5019.46     4826.39     50.27 o
  -6   2   5       95.66       68.60      2.72 o
  -4   2   5     6876.64     7410.19     29.01 o
  -2   2   5     7242.42     6800.34     24.66 o
   0   2   5     1083.63      986.47      8.20 o
   2   2   5      652.96      572.93     24.05 o
   4   2   5     7542.59     8727.56     76.63 o
   6   2   5    12153.17    13522.93     47.53 o
   8   2   5      110.72       71.79      8.75 o
  10   2   5      174.18      170.18      9.50 o
  12   2   5     4515.74     4874.60     79.18 o
  14   2   5     1367.34     1376.93     31.71 o
  16   2   5      352.75      324.43     16.96 o
 -21   3   5       19.62       22.23      2.54 o
 -19   3   5      973.11     1002.99     13.39 o
 -17   3   5     1792.25     2017.69     25.27 o
 -15   3   5      490.96      550.83      7.47 o
 -13   3   5       11.89       23.55     13.29 o
 -11   3   5      180.37      152.68      6.29 o
  -9   3   5        1.58        5.21      4.57 o
  -7   3   5     1206.91     1113.81      8.46 o
  -5   3   5     2090.41     2104.85     13.21 o
  -3   3   5     8211.29     8378.95     22.59 o
  -1   3   5     2547.64     2666.83     20.62 o
   1   3   5      407.41      384.22      6.42 o
   3   3   5      416.68      430.88      6.98 o
   5   3   5        2.46        0.99      1.74 o
   7   3   5        2.28       -0.53      1.65 o
   9   3   5       49.59       36.12      3.07 o
  11   3   5      394.53      476.08      9.00 o
  13   3   5      120.31       90.03      6.12 o
  15   3   5       15.25       10.89      4.45 o
  17   3   5      177.92      194.18     12.28 o
 -20   4   5       89.96       78.57      8.08 o
 -18   4   5       16.65       17.97      2.79 o
 -16   4   5       68.85       74.60      4.23 o
 -14   4   5      133.34      124.20      8.33 o
 -12   4   5      114.68      114.69      3.57 o
 -10   4   5      480.49      460.76      5.94 o
  -8   4   5      604.28      518.64      6.30 o
  -6   4   5       21.93       19.09      2.20 o
  -4   4   5    23978.54    25316.83    116.63 o
  -2   4   5     5031.07     5299.97     20.47 o
   0   4   5      501.93      475.59      9.21 o
   2   4   5     3715.00     3778.25     29.43 o
   4   4   5      198.20      168.46      4.68 o
   6   4   5       32.88       15.61      2.59 o
   8   4   5       41.95       33.89      2.37 o
  10   4   5        7.20        7.35      2.06 o
  12   4   5        4.71        6.43      2.15 o
  14   4   5       11.78        6.91      2.44 o
  16   4   5       21.49       24.62      2.44 o
 -19   5   5       25.95       15.44      5.51 o
 -17   5   5        7.62        7.43      2.19 o
 -15   5   5      225.07      235.81      7.13 o
 -13   5   5      465.60      480.36     11.89 o
 -11   5   5      369.02      366.49     10.05 o
  -9   5   5      307.95      256.99     37.56 o
  -7   5   5      420.00      394.39      5.84 o
  -5   5   5      335.00      314.42      5.26 o
  -3   5   5     1382.72     1419.89     15.89 o
  -1   5   5      422.32      351.57      5.94 o
   1   5   5     1188.59     1240.34     13.90 o
   3   5   5       84.68       63.20      2.72 o
   5   5   5      514.53      507.54      7.68 o
   7   5   5      507.85      493.29      9.00 o
   9   5   5        5.02        3.13      2.65 o
  11   5   5     1772.57     1734.28     21.26 o
  13   5   5      949.52      967.27     23.18 o
  15   5   5       17.48       19.29      2.08 o
 -16   6   5       54.71       38.43      8.62 o
 -14   6   5      399.95      378.28     16.72 o
 -12   6   5       54.29       45.73      4.60 o
 -10   6   5     3317.47     3582.74     24.91 o
  -8   6   5       85.25       88.46      7.85 o
  -6   6   5      209.33      216.04      6.30 o
  -4   6   5        4.71        7.59      1.40 o
  -2   6   5      198.51      169.20      6.84 o
   0   6   5        2.06        4.75      1.74 o
   2   6   5      218.68      214.82      5.61 o
   4   6   5     4146.34     4629.31     34.42 o
   6   6   5       42.60       41.51      3.10 o
   8   6   5      281.03      305.43      7.51 o
  10   6   5     1009.10     1055.18     19.61 o
  12   6   5        0.59        1.68      1.62 o
 -15   7   5        9.07        2.97      3.13 o
 -13   7   5       58.35       43.87      8.60 o
 -11   7   5       70.93       76.52      6.22 o
  -9   7   5      979.52     1014.39     21.64 o
  -7   7   5      361.86      344.12      7.66 o
  -5   7   5       51.51       48.09      3.03 o
  -3   7   5       40.63       44.81      4.87 o
  -1   7   5      455.29      461.42     13.55 o
   1   7   5      120.57      113.49      4.54 o
   3   7   5      771.04      827.22     12.37 o
   5   7   5     3923.85     4499.01     58.94 o
   7   7   5        5.15        5.24      3.19 o
   9   7   5       84.15       72.28      5.33 o
  11   7   5        6.69        4.70      2.91 o
 -12   8   5       23.00       19.94      3.42 o
 -10   8   5      259.41      250.07     12.89 o
  -8   8   5      110.29      121.52      6.63 o
  -6   8   5       33.95       26.90      2.71 o
  -4   8   5      165.51      154.99      3.87 o
  -2   8   5        2.65        6.91      1.47 o
   0   8   5      248.51      267.36      6.50 o
   2   8   5        0.69        3.23      1.32 o
   4   8   5       73.27       57.66      4.00 o
   6   8   5     1088.19     1068.03     19.80 o
   8   8   5       11.15        5.02      2.56 o
  -9   9   5      135.58      136.61     17.76 o
  -7   9   5        0.34        3.38      2.35 o
  -5   9   5      141.68      130.00      6.65 o
  -3   9   5      672.35      653.94      8.81 o
  -1   9   5        5.01        8.43      1.27 o
   1   9   5       34.05       35.94      7.38 o
   3   9   5      244.34      296.34     24.87 o
   5   9   5      118.03      120.52     14.56 o
 -22   0   6      221.31      223.78      7.78 o
 -20   0   6      301.27      226.77      7.31 o
 -18   0   6     1225.96     1259.83     24.85 o
 -16   0   6      799.70      805.59     24.48 o
 -14   0   6      923.41      952.22     11.31 o
 -12   0   6       33.67       42.17      4.75 o
 -10   0   6      482.98      531.10      6.34 o
  -8   0   6      362.34      322.22      4.72 o
  -6   0   6        9.53        6.46      2.66 o
  -4   0   6      928.84      914.67      8.59 o
  -2   0   6      689.16      638.86      6.78 o
   0   0   6        0.76       -2.24      2.24 o
   2   0   6      161.93      180.01      6.82 o
   4   0   6       54.30      116.34     13.58 o
   6   0   6    19710.80    21871.45    147.29 o
   8   0   6      310.76      284.66      7.67 o
  10   0   6        1.18       -3.02      3.02 o
  12   0   6     5437.95     6241.20     62.60 o
  14   0   6       11.80       11.58      2.97 o
  16   0   6        7.67        5.25      2.83 o
 -21   1   6       15.82       10.48      1.72 o
 -19   1   6      369.10      336.75      6.61 o
 -17   1   6     1821.10     1748.23     22.38 o
 -15   1   6       11.36        9.81      1.61 o
 -13   1   6        3.79        0.62      1.58 o
 -11   1   6     8236.23     8362.34     34.50 o
  -9   1   6      795.28      762.10      6.69 o
  -7   1   6      639.41      547.83     11.15 o
  -5   1   6     3229.97     3469.12     14.55 o
  -1   1   6      739.94      540.24      6.28 o
   1   1   6     2059.75     1977.96     11.32 o
   3   1   6     3557.91     3537.68     13.01 o
   5   1   6     1206.74     1336.14     13.27 o
   7   1   6      409.26      381.87     14.17 o
   9   1   6     2249.28     2332.39     26.08 o
  11   1   6        4.31       14.29      3.05 o
  13   1   6        2.14       -2.77      2.77 o
  15   1   6       23.03       16.77      5.07 o
  17   1   6        2.89        3.51      1.81 o
 -20   2   6       29.34       25.87      4.24 o
 -18   2   6      339.11      326.13      6.23 o
 -16   2   6       13.30       10.07      2.45 o
 -14   2   6       16.81       17.84      2.15 o
 -12   2   6        1.69       -1.36      1.36 o
 -10   2   6     1457.22     1561.37     12.45 o
  -8   2   6     2942.08     2698.96     17.07 o
  -6   2   6     1198.54     1263.42      8.15 o
  -4   2   6      273.83      325.17      5.68 o
  -2   2   6     1570.34     1692.85     12.16 o
   0   2   6       93.62       97.00      3.33 o
   2   2   6     4423.95     4413.99     14.54 o
   4   2   6     2602.47     3009.52     29.97 o
   6   2   6     9959.38    11321.39     59.17 o
   8   2   6     1065.31     1023.30     17.90 o
  10   2   6      198.74      148.11     13.44 o
  12   2   6      165.47      145.12     18.04 o
  14   2   6      729.08      731.45     13.11 o
  16   2   6     1095.62     1302.07     19.07 o
 -21   3   6        0.24       -1.09      1.09 o
 -19   3   6     1071.92     1004.90     18.92 o
 -17   3   6       18.04       29.39      2.86 o
 -15   3   6       84.67       65.88      4.21 o
 -13   3   6      155.21      144.88      8.12 o
 -11   3   6      242.32      219.61      3.64 o
  -9   3   6        6.65        6.15      1.76 o
  -7   3   6      192.40      167.56      3.20 o
  -5   3   6      362.30      424.46      7.89 o
  -3   3   6    11071.40    11286.94    114.72 o
  -1   3   6     3075.79     3109.14     14.31 o
   1   3   6     6104.81     6020.32     49.88 o
   3   3   6      524.00      563.47      6.52 o
   5   3   6      779.38      670.81      7.21 o
   7   3   6     1979.65     2085.00     14.14 o
   9   3   6      331.81      371.83      6.86 o
  11   3   6     3486.23     3937.53     49.65 o
  13   3   6     1065.71      994.17     10.91 o
  15   3   6        1.66        3.00      1.58 o
 -20   4   6       37.71       33.23      3.78 o
 -18   4   6       95.60       90.52      8.37 o
 -16   4   6      160.13      156.66     12.23 o
 -14   4   6      207.55      210.34      3.88 o
 -12   4   6       11.99        9.53      2.50 o
 -10   4   6     7610.73     7680.59     48.36 o
  -8   4   6     2640.54     2497.24     27.86 o
  -6   4   6     1468.69     1575.54     10.86 o
  -4   4   6     4293.94     4286.27    104.60 o
  -2   4   6     3699.49     3596.12     16.03 o
   0   4   6      198.31      194.74      5.29 o
   2   4   6      432.21      391.63      5.08 o
   4   4   6       10.80       12.22      3.05 o
   6   4   6       15.51       12.30      1.52 o
   8   4   6       12.75       10.13      1.64 o
  10   4   6      157.47      141.21      5.74 o
  12   4   6        0.53        1.81      2.77 o
  14   4   6      274.52      291.49      9.27 o
 -19   5   6     1501.92     1711.75     13.98 o
 -17   5   6       26.76       24.86      3.18 o
 -15   5   6       16.11       13.62      2.52 o
 -13   5   6      180.55      168.90      7.74 o
 -11   5   6      118.32      114.98      6.79 o
  -9   5   6       30.09       26.16      2.86 o
  -7   5   6       77.28       70.02      3.68 o
  -5   5   6      472.91      507.26      7.68 o
  -3   5   6      682.97      634.55     17.77 o
  -1   5   6     1154.79     1166.40     13.24 o
   1   5   6      965.29      944.13      9.28 o
   3   5   6     1043.24     1001.15      8.28 o
   5   5   6     1155.99     1185.82     11.99 o
   7   5   6     2081.86     2318.17     19.85 o
   9   5   6     1504.91     1683.94     21.57 o
  11   5   6      492.91      514.48     20.76 o
  13   5   6       55.51       61.93     11.82 o
 -16   6   6       29.47       25.23      5.81 o
 -14   6   6        2.63        4.31      2.29 o
 -12   6   6      668.74      666.47     15.07 o
 -10   6   6     5446.09     6103.27     43.06 o
  -8   6   6        2.28        3.40      1.55 o
  -6   6   6      311.92      279.27      7.30 o
  -4   6   6       49.68       38.62      3.26 o
  -2   6   6      404.81      372.49     10.27 o
   0   6   6      585.65      567.84     10.48 o
   2   6   6        0.83        8.69      2.32 o
   4   6   6     8968.64    10354.27    106.18 o
   6   6   6       43.60       37.31      2.68 o
   8   6   6      802.98      884.62     13.10 o
  10   6   6      531.97      613.53     13.87 o
  12   6   6       32.80       33.07      3.25 o
 -15   7   6        7.09        3.31      2.23 o
 -13   7   6      141.64      135.87      6.11 o
 -11   7   6      847.57      837.38     14.97 o
  -9   7   6     1092.88     1145.43     20.71 o
  -7   7   6       71.19       63.54      4.47 o
  -5   7   6      841.43      804.00     13.83 o
  -3   7   6      231.96      228.10      6.30 o
  -1   7   6      149.32      148.03      4.79 o
   1   7   6      213.95      202.83      5.60 o
   3   7   6        0.04       -0.01      1.87 o
   5   7   6     3593.44     4058.07     76.00 o
   7   7   6       37.49       34.87      2.50 o
   9   7   6      131.66      120.10      7.59 o
  11   7   6        3.56        0.68      1.75 o
 -12   8   6       78.83       86.68      7.23 o
 -10   8   6       15.67       12.94      2.73 o
  -8   8   6       34.93       29.67      2.50 o
  -6   8   6       37.50       37.16      3.25 o
  -4   8   6       18.63       21.88      2.51 o
  -2   8   6      254.88      264.13      6.87 o
   0   8   6        0.69        0.76      1.54 o
   2   8   6        1.26        2.09      2.11 o
   4   8   6      186.22      180.31      6.70 o
   6   8   6      311.94      184.56     59.54 o
   8   8   6        0.99       -0.49      3.45 o
  -7   9   6        3.10        3.78      1.64 o
  -5   9   6      111.33       83.18      5.45 o
  -3   9   6       77.38       61.91     10.47 o
  -1   9   6       66.00       55.48      4.06 o
   1   9   6      145.11       35.20     60.35 o
   3   9   6       18.66       14.75      2.12 o
 -21   1   7      154.19      133.26      6.27 o
 -19   1   7      187.12      139.49      5.24 o
 -17   1   7      390.02      334.95      5.89 o
 -15   1   7       60.86       70.83      6.64 o
 -13   1   7      199.37      149.41     14.33 o
 -11   1   7     2672.82     2825.28     17.25 o
  -9   1   7    11380.90    11676.58     31.87 o
  -7   1   7     4371.95     4416.55     13.13 o
  -5   1   7     5810.23     5619.21     21.19 o
  -3   1   7      565.81      604.73      4.68 o
  -1   1   7      726.89      695.44     31.46 o
   1   1   7      451.34      425.21      7.36 o
   3   1   7      871.89      800.41     10.14 o
   5   1   7      109.02      203.31     18.94 o
   7   1   7        0.06       -2.09      2.09 o
   9   1   7      179.50      140.78     13.53 o
  11   1   7       17.04       48.36      6.14 o
  13   1   7      272.90      265.89     10.75 o
  15   1   7       15.83       15.98      3.57 o
 -20   2   7      323.67      326.54      5.77 o
 -18   2   7      144.35      151.25      5.63 o
 -16   2   7       61.28       56.86      4.65 o
 -14   2   7       37.41       78.69     52.76 o
 -12   2   7      103.25      111.88      4.66 o
 -10   2   7      586.40      591.38      5.88 o
  -8   2   7     1591.64     1606.41      9.98 o
  -6   2   7      646.77      645.99      4.82 o
  -4   2   7       68.29       31.21      5.92 o
  -2   2   7     8198.43     8150.35     19.67 o
   0   2   7     8627.32     8531.24     47.34 o
   2   2   7      828.14      863.07      8.57 o
   4   2   7     1273.02     1306.00     24.80 o
   6   2   7      418.19      289.48      6.08 o
   8   2   7       87.67       75.83      5.91 o
  10   2   7     5327.86     5583.09     56.54 o
  12   2   7      593.00      574.68     50.41 o
  14   2   7        3.14       -2.01      2.70 o
  16   2   7       41.25       34.68      3.90 o
 -21   3   7      197.30      198.84      9.59 o
 -19   3   7       76.69       94.72      4.96 o
 -17   3   7      248.25      283.60      5.76 o
 -15   3   7       46.12       39.51      3.84 o
 -13   3   7       48.75       42.56      4.18 o
 -11   3   7     1327.15     1307.71     13.53 o
  -9   3   7       64.25       68.37      4.03 o
  -7   3   7        0.81        0.59      1.82 o
  -5   3   7     3756.93     3984.46     13.34 o
  -3   3   7     4709.65     5044.87     27.03 o
  -1   3   7        0.81       29.04      6.40 o
   1   3   7     1509.30     1184.61      8.22 o
   3   3   7     1269.24     1593.57     12.68 o
   5   3   7       96.90      114.90      4.34 o
   7   3   7        1.86       11.73      4.45 o
   9   3   7     1850.94     1761.67     14.45 o
  11   3   7     2041.44     1863.61     48.83 o
  13   3   7      156.56      127.32      6.06 o
  15   3   7        0.16        3.27      1.95 o
 -20   4   7      153.71      144.59     11.79 o
 -18   4   7      879.20      933.34     10.62 o
 -16   4   7      267.79      255.21      5.29 o
 -14   4   7        0.49        0.29      0.53 o
 -12   4   7      649.05      581.93      9.56 o
 -10   4   7     3047.24     3300.51     33.75 o
  -8   4   7     1404.60     1235.74     13.91 o
  -6   4   7       68.63       68.06      2.60 o
  -4   4   7    15284.59    15488.93     59.07 o
  -2   4   7     5095.66     5891.51     22.79 o
   0   4   7      211.92      224.59      4.98 o
   2   4   7        5.20       17.54      1.69 o
   4   4   7      543.63      562.22      6.81 o
   6   4   7       11.45       18.59      2.93 o
   8   4   7      323.70      302.12     12.79 o
  10   4   7      429.08      407.59      7.76 o
  12   4   7     2370.84     2415.03     41.80 o
  14   4   7      371.70      371.51      8.60 o
 -19   5   7     2002.19     2158.13     28.02 o
 -17   5   7      534.04      589.35     26.64 o
 -15   5   7      162.79      158.52      7.59 o
 -13   5   7        3.76       -1.43      1.92 o
 -11   5   7     1069.86     1105.77     17.86 o
  -9   5   7        4.25        3.62      1.58 o
  -7   5   7      761.07      756.85     14.78 o
  -5   5   7       21.94       20.03      2.79 o
  -3   5   7      532.11      543.00      6.93 o
  -1   5   7        6.31        9.70      2.15 o
   1   5   7      228.65      229.40      5.07 o
   3   5   7      950.23      885.30     17.33 o
   5   5   7      321.37      298.06      7.06 o
   7   5   7      354.60      386.67      9.27 o
   9   5   7      259.68      259.04      8.10 o
  11   5   7      289.51      324.58     19.51 o
  13   5   7        4.97        7.09      1.71 o
 -16   6   7      436.11      502.57     13.43 o
 -14   6   7       69.70       73.65      4.07 o
 -12   6   7      521.32      555.18     34.18 o
 -10   6   7     4589.32     4972.52     87.47 o
  -8   6   7       42.28       35.76      3.75 o
  -6   6   7       12.53        9.97      2.10 o
  -4   6   7      637.66      675.83     13.46 o
  -2   6   7     1090.88     1179.42     12.26 o
   0   6   7      568.52      587.36      7.32 o
   2   6   7      197.49      214.58      6.60 o
   4   6   7     2994.56     3480.01     22.12 o
   6   6   7       99.96       96.63      4.69 o
   8   6   7      502.94      526.26     10.18 o
  10   6   7        0.12        3.87      1.79 o
  12   6   7        0.65        1.40      0.83 o
 -15   7   7       90.32       82.89      7.77 o
 -13   7   7      508.29      512.57     15.23 o
 -11   7   7      877.13      921.69     17.67 o
  -9   7   7        1.05        3.54      2.87 o
  -7   7   7       13.28       12.13      2.78 o
  -5   7   7        5.44        7.53      2.85 o
  -3   7   7       68.53       72.36      4.49 o
  -1   7   7      101.13      105.00      4.05 o
   1   7   7       81.93       76.24      3.40 o
   3   7   7       35.63       32.21      3.33 o
   5   7   7      482.89      516.25      8.37 o
   7   7   7      128.66      121.67      5.12 o
   9   7   7        3.04        2.82      3.44 o
 -12   8   7       12.51        8.67      2.26 o
 -10   8   7       34.18       27.95      5.83 o
  -8   8   7        9.47       14.09      2.91 o
  -6   8   7       12.60       10.73      1.91 o
  -4   8   7       45.67       31.03      2.21 o
  -2   8   7      710.22      735.58     17.39 o
   0   8   7       48.03       41.97      7.58 o
   2   8   7      835.14      790.39     30.51 o
   4   8   7      332.98      326.29     12.77 o
   6   8   7        0.56       -1.09      3.47 o
  -7   9   7       38.28       39.83      3.20 o
  -5   9   7       36.63       17.74      2.98 o
  -3   9   7      652.39      691.88     10.92 o
  -1   9   7       14.17       21.11      4.41 o
   1   9   7       17.34       21.18      3.04 o
 -22   0   8      137.29       98.38     10.13 o
 -20   0   8     1437.77     1528.17     35.75 o
 -18   0   8     1699.47     1820.71     33.12 o
 -16   0   8       26.26       18.72      2.06 o
 -14   0   8      320.54      314.13      3.71 o
 -12   0   8       21.49       20.40      1.49 o
 -10   0   8     2275.11     2405.05     24.24 o
  -8   0   8     1144.20     1298.42     19.50 o
  -6   0   8      480.79      459.84     13.48 o
  -4   0   8    65912.29    62108.17   1167.21 o
  -2   0   8     2956.36     2099.72     41.13 o
   0   0   8     1010.19     1067.11     10.20 o
   2   0   8    24781.27    27766.69     92.19 o
   4   0   8    34468.34    36676.52    369.66 o
   6   0   8      572.73      667.07     10.72 o
   8   0   8      858.89      881.92     16.39 o
  10   0   8       66.01       63.64      8.65 o
  12   0   8      345.24      316.15     12.31 o
  14   0   8        8.06       13.61      6.52 o
  16   0   8        0.99        3.21      2.26 o
 -21   1   8      218.47      177.90      5.64 o
 -19   1   8      271.55      272.02     12.29 o
 -17   1   8       84.57       65.30      3.14 o
 -15   1   8      206.51      203.47      5.91 o
 -13   1   8      482.40      526.78     18.70 o
 -11   1   8     5352.44     5422.19     31.26 o
  -9   1   8     2605.37     2486.92     21.44 o
  -7   1   8     1889.90     1689.17      9.91 o
  -5   1   8     1937.76     1828.21      9.52 o
  -3   1   8      342.13      253.85      7.48 o
  -1   1   8     1981.50     1767.86     11.98 o
   1   1   8      606.34      560.39      7.42 o
   3   1   8     4313.50     4470.37     69.69 o
   5   1   8      539.43      716.92      9.40 o
   7   1   8       59.67       37.29      3.68 o
   9   1   8      283.45      277.61     13.34 o
  11   1   8     3165.02     3306.68     42.46 o
  13   1   8      120.47      116.16      7.08 o
  15   1   8      204.42      195.47     15.98 o
 -22   2   8      117.16      116.64      8.25 o
 -20   2   8       75.14       63.85      3.86 o
 -18   2   8       32.83       30.83      1.81 o
 -16   2   8      158.55      168.89      8.39 o
 -14   2   8       78.02       66.48      4.89 o
 -12   2   8     2399.05     2572.57     27.58 o
 -10   2   8      223.48      207.26      4.06 o
  -8   2   8     1160.50     1170.25      7.38 o
  -6   2   8     1699.27     1770.26      9.35 o
  -4   2   8    11134.82    11263.79     48.18 o
  -2   2   8     3280.83     3586.51     10.77 o
   0   2   8     6987.41     7322.54     20.91 o
   2   2   8     4767.84     5212.95     34.79 o
   4   2   8      330.86      272.02      7.14 o
   6   2   8     1876.27     2071.32     22.15 o
   8   2   8        1.86        6.30      2.36 o
  10   2   8    11001.63    12637.77    175.60 o
  12   2   8      129.70      106.81     15.32 o
  14   2   8      282.86      306.63     18.79 o
 -21   3   8       78.80       69.09      4.84 o
 -19   3   8      140.75      111.22     11.24 o
 -17   3   8       19.57       12.65      2.67 o
 -15   3   8       33.67       36.51      2.70 o
 -13   3   8        7.39        7.11      1.50 o
 -11   3   8        4.35        5.13      1.75 o
  -9   3   8       35.63       41.32      2.20 o
  -7   3   8      332.96      293.59      3.81 o
  -5   3   8    34587.77    36192.88    280.23 o
  -3   3   8      260.02      254.61      5.31 o
  -1   3   8      895.13      976.77      7.10 o
   1   3   8      173.92      198.81      8.40 o
   3   3   8        0.49        4.99      1.48 o
   5   3   8      192.62      227.14     13.14 o
   7   3   8      183.19      176.21      5.34 o
   9   3   8      861.96      763.02      9.17 o
  11   3   8     2149.52     2053.41     80.01 o
  13   3   8        2.18       -0.92      2.72 o
  15   3   8        1.97        2.08      2.76 o
 -20   4   8      126.42       89.42      6.81 o
 -18   4   8       56.50       62.51      3.38 o
 -16   4   8      125.63      106.95      3.71 o
 -14   4   8       18.89       14.10      1.40 o
 -12   4   8     3338.36     3517.47     32.55 o
 -10   4   8      215.89      212.22      5.42 o
  -8   4   8      430.79      391.29      6.43 o
  -6   4   8     1429.00     1576.16     11.70 o
  -4   4   8      748.63      675.30      7.94 o
  -2   4   8       92.15       95.65      3.25 o
   0   4   8        9.18        4.02      1.35 o
   2   4   8      360.92      303.45      5.13 o
   4   4   8      553.68      499.20      7.53 o
   6   4   8       50.01       55.05      3.24 o
   8   4   8       61.58       53.22      4.92 o
  10   4   8      581.96      626.61     10.69 o
  12   4   8      309.79      350.52     10.74 o
  14   4   8       39.17       33.18      3.43 o
 -19   5   8     1094.74     1235.96     20.15 o
 -17   5   8      109.52      102.92      4.81 o
 -15   5   8      127.16      136.44      7.83 o
 -13   5   8     1399.49     1460.82     23.11 o
 -11   5   8     1993.51     2079.13     20.25 o
  -9   5   8     2546.66     2606.07     19.78 o
  -7   5   8     2186.23     2291.38     23.08 o
  -5   5   8     2880.48     3057.29     18.36 o
  -3   5   8     1026.45      924.55      9.30 o
  -1   5   8       28.52       22.80      2.07 o
   1   5   8       19.09       26.05      2.13 o
   3   5   8    11180.97    12603.35    143.31 o
   5   5   8      166.26      152.93      6.14 o
   7   5   8      723.77      808.17     12.39 o
   9   5   8        8.54        7.49      2.69 o
  11   5   8      588.27      664.69     10.70 o
  13   5   8       61.00       52.98      5.10 o
 -16   6   8      284.35      320.32      9.91 o
 -14   6   8      339.88      375.43      7.99 o
 -12   6   8      319.92      317.17      7.93 o
 -10   6   8      258.42      269.66      7.35 o
  -8   6   8     1380.71     1490.62     17.80 o
  -6   6   8      155.45      160.41      5.17 o
  -4   6   8     3434.16     3677.20     26.63 o
  -2   6   8     3290.08     3487.17     27.32 o
   0   6   8     2046.24     2160.36     19.16 o
   2   6   8     3105.40     3349.57     20.42 o
   4   6   8      700.08      646.54     13.02 o
   6   6   8     2213.92     2478.10     25.17 o
   8   6   8     1341.22     1538.36     24.91 o
  10   6   8      530.70      439.52    116.80 o
 -15   7   8        0.63       -0.94      2.02 o
 -13   7   8        0.14       -0.24      1.54 o
 -11   7   8       16.35       14.57      2.61 o
  -9   7   8      289.70      291.67     20.81 o
  -7   7   8      399.74      419.00      7.49 o
  -5   7   8      106.42      117.07      4.64 o
  -3   7   8      618.16      603.72     11.07 o
  -1   7   8      904.33      941.30     21.37 o
   1   7   8      126.16      134.19      4.62 o
   3   7   8      125.17      113.64      4.17 o
   5   7   8        0.83        0.41      1.38 o
   7   7   8       81.05       81.26      4.37 o
   9   7   8      204.06      162.74     11.61 o
 -12   8   8       88.57       79.74      5.35 o
 -10   8   8       28.60       19.79      5.65 o
  -8   8   8      111.89      105.52      6.05 o
  -6   8   8      460.01      463.60      9.53 o
  -4   8   8      108.04       93.38      4.85 o
  -2   8   8      793.51      789.23     21.42 o
   0   8   8      435.45      445.90      8.85 o
   2   8   8        0.16       -0.59      1.75 o
   4   8   8        6.38        5.23      2.28 o
   6   8   8       18.71       11.47      4.10 o
  -7   9   8        0.84        2.02      1.94 o
  -5   9   8       45.16       25.50      3.47 o
  -3   9   8       64.10       51.98      4.64 o
  -1   9   8       32.04       30.83      3.52 o
   1   9   8        1.67       -0.21      2.19 o
 -21   1   9      917.52      902.31      8.92 o
 -19   1   9     1707.87     1650.90      8.39 o
 -17   1   9      226.80      206.11      7.83 o
 -15   1   9       29.27       21.90      2.12 o
 -13   1   9     3254.04     3601.93     23.25 o
 -11   1   9    10513.72    10482.61     44.15 o
  -9   1   9      104.38      114.73      2.34 o
  -7   1   9      293.04      232.85      4.12 o
  -5   1   9     3110.59     2854.84     12.92 o
  -3   1   9      961.90      986.28      6.60 o
  -1   1   9        4.62       13.56      1.38 o
   1   1   9       50.47       96.73      9.05 o
   3   1   9      652.95      621.38      8.86 o
   5   1   9      438.00      442.23      7.55 o
   7   1   9     1558.09     1550.77     30.03 o
   9   1   9      482.07      569.49     20.38 o
  11   1   9        3.29        2.84      2.90 o
  13   1   9        1.10        2.35      2.18 o
  15   1   9       98.23       60.94      7.68 o
 -22   2   9       20.16        9.70      1.85 o
 -20   2   9        2.02        0.92      1.09 o
 -18   2   9       19.00       18.25      1.76 o
 -16   2   9       77.35       73.43      2.29 o
 -14   2   9      108.22       83.73      3.32 o
 -12   2   9      199.60      217.51      2.42 o
 -10   2   9     7729.77     7257.08     21.70 o
  -8   2   9     1440.91     1273.45      7.78 o
  -6   2   9    13484.41    13573.44     34.15 o
  -4   2   9     4590.22     5290.57     30.13 o
  -2   2   9      179.48      132.80      4.57 o
   0   2   9      372.45      261.24      5.66 o
   2   2   9      124.31      144.43      6.85 o
   4   2   9      886.83     1052.01     13.12 o
   6   2   9      180.87      165.19      8.32 o
   8   2   9        7.76        2.27      1.43 o
  10   2   9      414.80      460.63      8.11 o
  12   2   9      144.85      103.16     17.51 o
  14   2   9      159.24      157.66      8.63 o
 -21   3   9       83.64       72.92      4.00 o
 -19   3   9      186.96      144.04      7.61 o
 -17   3   9        1.08        2.12      0.70 o
 -15   3   9      114.89      116.67      3.21 o
 -13   3   9       18.93       13.39      2.41 o
 -11   3   9     1009.25     1181.37     11.32 o
  -9   3   9      884.94      956.23      9.58 o
  -7   3   9     4433.04     5089.67     33.11 o
  -5   3   9     8586.66     8037.33     40.10 o
  -3   3   9     1903.48     1833.42      9.56 o
  -1   3   9        1.23        7.57      1.24 o
   1   3   9      139.67       99.19      3.22 o
   3   3   9     1937.97     1999.87     21.23 o
   5   3   9     1207.72     1174.21     11.64 o
   7   3   9      227.24      198.32      6.99 o
   9   3   9      114.05      103.31      5.22 o
  11   3   9      302.77      232.01     14.40 o
  13   3   9      186.02      196.02      7.97 o
 -20   4   9       89.43       84.41      7.63 o
 -18   4   9       40.18       35.97      3.06 o
 -16   4   9      123.34      123.10      3.35 o
 -14   4   9     1807.84     1886.62     35.44 o
 -12   4   9     5886.15     6147.65     45.08 o
 -10   4   9      831.54      857.04     13.56 o
  -8   4   9       13.53       17.77      4.87 o
  -6   4   9     2044.31     2205.02     22.67 o
  -4   4   9        1.43       -0.27      1.58 o
  -2   4   9     2034.07     2228.09     21.04 o
   0   4   9      476.32      494.78      5.64 o
   2   4   9        5.47        9.90      2.21 o
   4   4   9      634.93      613.24      8.37 o
   6   4   9      369.29      350.87      7.93 o
   8   4   9     3512.44     3753.74     48.93 o
  10   4   9      537.28      543.61     12.38 o
  12   4   9      447.25      390.15     10.80 o
 -19   5   9        0.18        3.14      2.03 o
 -17   5   9       73.83       75.20      4.99 o
 -15   5   9       63.74       71.75      4.90 o
 -13   5   9       80.24       82.22      4.34 o
 -11   5   9     3343.31     3552.91     41.94 o
  -9   5   9      171.19      164.58      6.79 o
  -7   5   9       28.60       33.13      2.89 o
  -5   5   9     3386.76     3463.51     24.77 o
  -3   5   9     3373.68     3593.80     26.23 o
  -1   5   9     1625.62     1692.59     13.07 o
   1   5   9       27.49       29.20      2.58 o
   3   5   9     3540.86     3883.64     83.73 o
   5   5   9        0.42        1.26      2.11 o
   7   5   9      198.06      195.66      8.02 o
   9   5   9      636.96      730.94     13.92 o
  11   5   9       81.92       17.39     18.97 o
 -16   6   9      653.53      679.63     13.85 o
 -14   6   9      532.78      585.22     13.72 o
 -12   6   9      124.49      131.17      7.08 o
 -10   6   9      222.77      202.51      5.34 o
  -8   6   9       39.20       49.88      3.50 o
  -6   6   9     3695.65     3999.12     35.07 o
  -4   6   9       50.83       49.03      4.00 o
  -2   6   9     2141.51     2311.14     31.24 o
   0   6   9      104.58      106.07      6.13 o
   2   6   9       12.33       13.93      2.96 o
   4   6   9      496.62      500.08      7.44 o
   6   6   9       32.12       27.42      3.35 o
   8   6   9      411.36      386.56     19.19 o
  10   6   9        6.73        3.32      1.23 o
 -15   7   9       32.68       24.57      2.20 o
 -13   7   9       62.14       47.70      5.18 o
 -11   7   9       23.63       19.98      2.32 o
  -9   7   9      127.91      120.17      5.15 o
  -7   7   9      250.87      250.25      9.47 o
  -5   7   9       64.42       45.88      4.52 o
  -3   7   9      258.43      269.69     11.62 o
  -1   7   9       80.26       70.49      4.57 o
   1   7   9       93.55       89.09     11.72 o
   3   7   9     1292.56     1338.71     14.08 o
   5   7   9        0.22        1.28      1.24 o
   7   7   9       42.81       36.13      3.21 o
 -12   8   9      128.77      113.09      6.21 o
 -10   8   9       26.24       27.10      5.35 o
  -8   8   9       56.69       59.22      4.14 o
  -6   8   9      201.05      193.98     11.58 o
  -4   8   9       61.74       33.41      3.02 o
  -2   8   9      234.60      218.85      9.52 o
   0   8   9       26.83       23.40      3.48 o
   2   8   9      582.08      633.92     41.14 o
   4   8   9      274.45      255.47     13.55 o
  -5   9   9       29.97       38.47      4.50 o
  -3   9   9       31.54       39.20      3.22 o
  -1   9   9      123.54      125.01     10.50 o
 -22   0  10       22.33       10.09      1.39 o
 -20   0  10       58.14       50.84      5.98 o
 -18   0  10      437.28      441.98      2.62 o
 -14   0  10      519.41      542.90     13.23 o
 -12   0  10     1646.08     1759.92     40.32 o
 -10   0  10     1867.60     1921.90     23.80 o
  -8   0  10        2.40       48.94      7.72 o
  -6   0  10       24.12        1.68      1.27 o
  -4   0  10     4984.88     4471.17     15.31 o
  -2   0  10     5803.04     5435.38    107.17 o
   0   0  10     1857.77     1960.61     12.43 o
   2   0  10     1924.69     1956.03     13.98 o
   4   0  10     1120.41     1262.82     34.91 o
   6   0  10      589.06      580.60     12.66 o
   8   0  10      127.02      119.13     14.14 o
  10   0  10        4.73        2.68      2.94 o
  12   0  10       84.79       64.07      7.90 o
  14   0  10      219.88      195.08     30.32 o
 -21   1  10      108.32       91.24      5.16 o
 -19   1  10      600.09      613.87     10.22 o
 -17   1  10       89.48       80.28      2.73 o
 -15   1  10        3.24        3.39      1.57 o
 -13   1  10     4720.29     4822.41     31.21 o
 -11   1  10      778.50      831.42      8.51 o
  -9   1  10      762.58      677.37      5.49 o
  -7   1  10     6865.11     6769.14     20.55 o
  -5   1  10     2232.67     2446.53     24.41 o
  -3   1  10      802.63      712.78      7.72 o
  -1   1  10        4.49        8.75      2.72 o
   1   1  10      775.29      857.74      8.79 o
   3   1  10       95.62      117.88     17.41 o
   5   1  10      419.41      397.41      8.10 o
   7   1  10      160.16       98.46      4.44 o
   9   1  10     1236.85     1178.43     47.31 o
  11   1  10       47.47       36.02      2.87 o
  13   1  10       61.44       26.63     12.71 o
 -22   2  10      122.81      108.18     11.31 o
 -20   2  10      111.89       77.86      3.53 o
 -18   2  10      931.81      987.27     26.11 o
 -16   2  10      191.81      194.70      4.28 o
 -14   2  10      281.20      285.47      6.70 o
 -12   2  10      141.35      105.16      5.94 o
 -10   2  10     3557.25     3531.36     11.64 o
  -8   2  10     3728.88     3961.35     25.22 o
  -6   2  10     3506.62     3920.44     18.67 o
  -4   2  10     3575.01     3627.79     21.53 o
  -2   2  10     1139.21     1324.71      8.02 o
   0   2  10      714.20      773.90      7.04 o
   2   2  10     2248.16     2511.08     16.06 o
   4   2  10     2406.67     2551.57     16.82 o
   6   2  10      350.98      384.67      6.23 o
   8   2  10      178.51      116.28      9.88 o
  10   2  10     1621.65     1557.69     25.34 o
  12   2  10        0.08       -1.85      1.85 o
  14   2  10        3.26        0.24      2.57 o
 -21   3  10        0.66        0.47      0.38 o
 -19   3  10      172.14      166.08      9.20 o
 -17   3  10      182.41      181.48      7.35 o
 -15   3  10       95.31       82.89      3.87 o
 -13   3  10     3676.69     3937.76     25.28 o
 -11   3  10     1798.83     1991.45     12.08 o
  -9   3  10      532.11      542.02      5.72 o
  -7   3  10      591.43      550.50     11.31 o
  -5   3  10     2933.21     2716.38     14.01 o
  -3   3  10     1664.81     1948.82     15.82 o
  -1   3  10      182.16      206.19      6.24 o
   1   3  10      149.46       95.45      4.78 o
   3   3  10        0.15       -3.29      3.29 o
   5   3  10      703.88      760.30     10.04 o
   7   3  10       14.61        9.64      1.91 o
   9   3  10      541.76      573.62     11.21 o
  11   3  10       58.18       57.15      4.43 o
  13   3  10       39.71       30.56      4.70 o
 -20   4  10     1074.69     1092.74     16.38 o
 -18   4  10        2.13        3.20      1.12 o
 -16   4  10       29.61       29.16      2.02 o
 -14   4  10      623.03      608.09      8.98 o
 -12   4  10     2709.94     2902.42     20.15 o
 -10   4  10      309.87      267.23      8.14 o
  -8   4  10     1391.77     1422.26     10.43 o
  -6   4  10        1.00        5.63      2.13 o
  -4   4  10      483.39      442.25      6.75 o
  -2   4  10        9.39       19.16      2.11 o
   0   4  10      159.27      138.83      4.44 o
   2   4  10     7100.39     7975.56    177.24 o
   4   4  10     2444.10     2508.16     18.35 o
   6   4  10       16.94        8.11      1.39 o
   8   4  10      831.14      922.48     22.75 o
  10   4  10      594.12      684.26     14.50 o
  12   4  10       43.52       42.77      4.24 o
 -19   5  10      453.83      462.89      8.76 o
 -17   5  10        5.52        0.11      1.40 o
 -15   5  10      124.71      130.92      5.26 o
 -13   5  10     1961.62     2081.08     28.41 o
 -11   5  10     2572.02     2745.13     16.69 o
  -9   5  10     1684.21     1782.05     15.26 o
  -7   5  10      506.56      510.82     18.15 o
  -5   5  10      145.77      126.41     16.22 o
  -3   5  10     3564.30     3726.52     26.92 o
  -1   5  10     1477.59     1535.54     23.54 o
   1   5  10      150.33      129.40      4.15 o
   3   5  10       59.57       56.57      4.25 o
   5   5  10      251.18      253.18      7.55 o
   7   5  10      128.64      112.58      5.87 o
   9   5  10      449.64      447.34      8.78 o
  11   5  10       15.17       14.77      2.51 o
 -16   6  10      460.45      523.00     15.48 o
 -14   6  10      595.69      668.68     13.99 o
 -12   6  10      584.58      641.34     49.08 o
 -10   6  10     1360.26     1500.34     21.92 o
  -8   6  10      177.30      187.43      7.15 o
  -6   6  10     6190.72     6655.39     39.40 o
  -4   6  10        0.00        4.18      2.47 o
  -2   6  10      937.61      973.23     11.92 o
   0   6  10       24.37       20.82      2.60 o
   2   6  10     4351.67     4907.64     51.33 o
   4   6  10      256.27      279.31      9.08 o
   6   6  10      239.99      214.62      8.56 o
   8   6  10       76.72       73.99      7.45 o
  10   6  10      138.84      104.02     14.34 o
 -15   7  10      127.77      130.94     12.56 o
 -13   7  10      159.84      164.57      6.41 o
 -11   7  10      188.42      200.32      6.56 o
  -9   7  10      144.64      133.38      5.08 o
  -7   7  10      215.91      218.56     17.02 o
  -5   7  10       23.20       26.71      2.62 o
  -3   7  10        7.37        3.20      1.54 o
  -1   7  10       29.42       24.97      2.58 o
   1   7  10      187.42      178.52      5.34 o
   3   7  10       41.00       33.95      3.45 o
   5   7  10       20.77       19.14      3.34 o
   7   7  10       10.55        5.97      3.56 o
 -12   8  10      155.87      169.39     12.31 o
 -10   8  10       30.88       15.91      2.62 o
  -8   8  10      214.00      198.06      9.39 o
  -6   8  10      111.75       98.36      4.90 o
  -4   8  10        1.86        0.67      1.38 o
  -2   8  10        8.17        3.15      3.69 o
   0   8  10      130.93      134.40      4.87 o
   2   8  10       81.45       61.04      7.62 o
   4   8  10        3.74        4.87      3.83 o
 -21   1  11        4.08        6.41      0.93 o
 -19   1  11      214.21      197.97      3.35 o
 -17   1  11      265.74      250.96      7.23 o
 -15   1  11       43.83       35.97      4.87 o
 -13   1  11       50.30       48.65      3.82 o
 -11   1  11       33.90       47.32      3.23 o
  -9   1  11     1692.13     1788.99      9.30 o
  -7   1  11      154.64      181.75      5.92 o
  -5   1  11     2082.77     2252.13     12.10 o
  -3   1  11       47.62       31.43      2.16 o
  -1   1  11       82.90       59.81      3.10 o
   1   1  11     1573.75     1749.25     14.15 o
   3   1  11     5972.46     6815.52     40.08 o
   5   1  11     1153.45     1062.64     12.09 o
   7   1  11      614.65      541.27      7.95 o
   9   1  11     4084.65     4199.53    105.68 o
  11   1  11      153.06      118.42      5.29 o
  13   1  11        2.70        2.53      1.51 o
 -22   2  11      461.67      474.23     12.34 o
 -20   2  11        0.08        1.04      0.76 o
 -18   2  11        3.17        3.33      1.35 o
 -16   2  11      145.75      123.18      3.72 o
 -14   2  11     2412.43     2416.67     26.28 o
 -12   2  11      273.95      299.83      6.29 o
 -10   2  11      227.99      254.89      4.65 o
  -8   2  11      614.93      705.88      7.03 o
  -6   2  11      975.95     1021.17      6.95 o
  -4   2  11     1064.56      969.65      6.93 o
  -2   2  11        2.30        0.93      0.94 o
   0   2  11     1018.22     1193.58     11.75 o
   2   2  11     2429.07     2558.19     30.41 o
   4   2  11     1638.13     1646.21     21.02 o
   6   2  11        8.70        0.79      2.03 o
   8   2  11      973.01      933.95     14.12 o
  10   2  11      327.37      229.65      8.33 o
  12   2  11        4.45        4.27      1.88 o
 -21   3  11      317.78      299.29     10.02 o
 -19   3  11        2.29        3.44      1.17 o
 -17   3  11       14.92       11.82      1.48 o
 -15   3  11      142.30      140.96      2.73 o
 -13   3  11     3295.23     3648.40     22.58 o
 -11   3  11     2117.82     1954.64     23.08 o
  -9   3  11      236.37      241.69      4.00 o
  -7   3  11       32.36       31.16      6.24 o
  -5   3  11      926.63      773.91      6.63 o
  -3   3  11      252.54      252.61      4.26 o
  -1   3  11       81.28       79.15      3.32 o
   1   3  11     4189.82     4476.22     26.01 o
   3   3  11      830.15      799.14     10.64 o
   5   3  11        0.36       -1.88      1.88 o
   7   3  11      437.60      452.15      7.50 o
   9   3  11     1277.62     1379.48     14.46 o
  11   3  11       29.07       16.67      2.96 o
 -20   4  11      112.27       92.70      8.74 o
 -18   4  11      143.19      151.76      5.21 o
 -16   4  11       51.44       52.03      2.95 o
 -14   4  11        1.96        2.28      0.95 o
 -12   4  11      590.68      608.32      8.37 o
 -10   4  11        8.33        4.92      2.47 o
  -8   4  11      762.93      796.73      9.88 o
  -6   4  11     1078.81     1154.17      8.20 o
  -4   4  11       14.42       10.96      1.54 o
  -2   4  11      310.22      305.26      5.22 o
   0   4  11      252.40      260.17      8.10 o
   2   4  11     8604.41     9504.69     56.69 o
   4   4  11     1482.88     1608.04     16.23 o
   6   4  11       11.38        9.78      2.68 o
   8   4  11     4146.38     4647.80     29.08 o
  10   4  11      458.49      457.51     21.08 o
  12   4  11       22.99       17.87      7.96 o
 -19   5  11      561.85      631.51      7.60 o
 -17   5  11       58.49       49.29      3.75 o
 -15   5  11      141.30      122.43      4.20 o
 -13   5  11      794.08      851.97     13.95 o
 -11   5  11       28.21       24.21      2.01 o
  -9   5  11      228.54      205.14      5.21 o
  -7   5  11     5694.14     6280.87     40.85 o
  -5   5  11       40.65       51.69      3.22 o
  -3   5  11      670.60      692.72      9.71 o
  -1   5  11        1.12        3.35      2.14 o
   1   5  11        7.19        8.27      1.69 o
   3   5  11      328.49      302.26      8.65 o
   5   5  11       46.51       38.71      2.84 o
   7   5  11        7.88        6.07      1.72 o
   9   5  11        0.38        1.21      1.74 o
 -16   6  11       25.19       17.48      2.51 o
 -14   6  11      207.02      204.71     11.80 o
 -12   6  11      354.75      376.68      7.20 o
 -10   6  11       18.02       30.50      4.33 o
  -8   6  11      401.70      436.13      8.18 o
  -6   6  11        0.93        3.30      1.64 o
  -4   6  11      506.76      404.21     10.92 o
  -2   6  11       18.96       20.69      4.25 o
   0   6  11      563.82      588.90      7.63 o
   2   6  11     2005.98     2233.85     31.94 o
   4   6  11        3.47        4.00      1.08 o
   6   6  11       20.83       10.96      2.45 o
   8   6  11      128.66      134.09     10.18 o
 -15   7  11       24.82       18.38      1.71 o
 -13   7  11      174.44      173.29      5.88 o
 -11   7  11       73.96       68.65      3.90 o
  -9   7  11        0.43        2.75      1.63 o
  -7   7  11       53.41       50.72      4.17 o
  -5   7  11      354.73      353.56      7.82 o
  -3   7  11      195.77      182.17      8.83 o
  -1   7  11      190.73      180.24      7.40 o
   1   7  11      416.32      414.63     16.30 o
   3   7  11       17.37       11.31      4.34 o
   5   7  11      137.58      121.25     20.61 o
 -10   8  11       27.52       21.13      2.79 o
  -8   8  11       96.13       80.26      5.48 o
  -6   8  11      876.91      853.90     13.05 o
  -4   8  11      209.60      183.89      8.08 o
  -2   8  11        0.45        0.00      1.32 o
   0   8  11       16.03       18.14      3.29 o
   2   8  11       46.68       41.84      4.86 o
 -22   0  12      352.49      296.55     13.04 o
 -20   0  12      284.76      254.65     10.38 o
 -18   0  12        0.08        1.46      3.54 o
 -16   0  12      147.15      136.22     23.99 o
 -14   0  12        2.63       13.36      4.62 o
 -12   0  12     3020.02     3032.08     41.08 o
 -10   0  12       18.16       26.77      4.24 o
  -8   0  12    15289.44    15861.31     94.64 o
  -6   0  12    17010.59    17686.21     59.11 o
  -4   0  12      775.39      829.88     18.35 o
  -2   0  12       49.87       61.66      9.25 o
   0   0  12     1151.65     1133.57     17.24 o
   2   0  12       52.99       48.09      4.34 o
   4   0  12      401.54      382.48     14.18 o
   6   0  12       53.95       60.58      4.55 o
   8   0  12     4309.79     4489.38    114.76 o
  10   0  12       51.09       45.43      6.80 o
  12   0  12      437.10      292.24     13.67 o
 -21   1  12       55.13       41.95     12.03 o
 -19   1  12      342.33      341.87      8.90 o
 -17   1  12        0.36        1.34      4.11 o
 -15   1  12      404.45      422.40     12.63 o
 -13   1  12      802.15      778.22     14.43 o
 -11   1  12      614.34      628.29     22.45 o
  -9   1  12      139.11      154.37      2.14 o
  -7   1  12      836.94      856.54      6.25 o
  -5   1  12       55.28       96.03      3.29 o
  -3   1  12      114.37      123.61      4.21 o
  -1   1  12       27.62       26.53      4.46 o
   1   1  12        4.09       -2.23      2.23 o
   3   1  12     1924.81     2053.12     36.02 o
   5   1  12       66.28       62.96      3.43 o
   7   1  12        0.01        3.76      2.21 o
   9   1  12      153.44      117.16      8.91 o
  11   1  12       52.04       50.09      5.66 o
  13   1  12      214.67      175.43     26.47 o
 -22   2  12        2.05        1.46      2.66 o
 -20   2  12      233.37      226.19      8.62 o
 -18   2  12       33.21       27.50      1.82 o
 -16   2  12      157.41      136.19      4.62 o
 -14   2  12     4724.20     5144.46     28.59 o
 -12   2  12       63.61       72.74      5.06 o
 -10   2  12     1576.01     1655.24      8.79 o
  -8   2  12       66.62       54.52      3.10 o
  -6   2  12     4741.89     4951.32     16.79 o
  -4   2  12       87.78       69.02      3.40 o
  -2   2  12      187.09      191.21      4.34 o
   0   2  12     3942.90     4326.63     53.76 o
   2   2  12     3917.77     4241.64     35.41 o
   4   2  12       81.91       80.14      8.64 o
   6   2  12     1424.27     1459.10     17.75 o
   8   2  12        4.29        8.20      2.65 o
  10   2  12       21.94        5.29      1.85 o
  12   2  12        3.13        4.23      2.58 o
 -21   3  12      659.60      675.48      6.30 o
 -19   3  12        7.77        5.57      1.69 o
 -17   3  12       25.73       20.96      1.87 o
 -15   3  12     1532.71     1617.51     24.05 o
 -13   3  12    13538.70    14306.59     70.73 o
 -11   3  12     1255.63     1248.04     13.04 o
  -9   3  12      372.81      411.37      4.04 o
  -7   3  12      370.93      311.81      4.02 o
  -5   3  12      319.25      268.06      4.33 o
  -3   3  12       69.27       59.25      2.97 o
  -1   3  12      837.73      865.23      8.47 o
   1   3  12      541.28      545.19     30.20 o
   3   3  12     1100.55     1157.78     11.26 o
   5   3  12       11.36       14.36      1.64 o
   7   3  12      639.10      670.01     12.19 o
   9   3  12      369.19      387.78     20.19 o
  11   3  12       23.78       21.68      2.99 o
 -20   4  12       17.66       18.40      2.58 o
 -18   4  12        1.70        1.51      1.43 o
 -16   4  12        1.34        1.53      1.05 o
 -14   4  12      332.96      353.56      6.21 o
 -12   4  12        8.36        4.32      1.29 o
 -10   4  12       12.91       11.87      1.74 o
  -8   4  12        1.31        4.79      1.65 o
  -6   4  12     1729.00     1708.68     21.86 o
  -4   4  12      181.55      148.94      7.06 o
  -2   4  12      115.86      116.12      7.32 o
   0   4  12       58.15       60.28      3.93 o
   2   4  12      802.32      775.47     13.71 o
   4   4  12       34.02       19.95      2.80 o
   6   4  12     1791.47     1986.74     64.87 o
   8   4  12     1118.30     1118.57     47.16 o
  10   4  12      546.43      579.80     12.14 o
 -19   5  12     1212.85     1394.44     20.07 o
 -17   5  12      459.45      480.37     17.88 o
 -15   5  12      516.90      560.26     12.65 o
 -13   5  12      218.09      205.35      6.15 o
 -11   5  12       35.46       37.49      2.72 o
  -9   5  12       87.19       83.04      4.91 o
  -7   5  12     5096.26     5264.63     36.92 o
  -5   5  12     1570.05     1548.97     13.91 o
  -3   5  12       14.50       11.50      1.75 o
  -1   5  12        2.89        2.77      1.32 o
   1   5  12     1157.19     1183.28     18.20 o
   3   5  12        6.19        4.72      1.50 o
   5   5  12       17.76       15.99      2.06 o
   7   5  12        5.13        3.24      1.53 o
   9   5  12        7.78        5.15      2.79 o
 -16   6  12       44.65       40.39      3.81 o
 -14   6  12      254.05      249.93      7.04 o
 -12   6  12      360.96      382.93      6.39 o
 -10   6  12      510.47      544.54     10.46 o
  -8   6  12      381.41      418.88     10.26 o
  -6   6  12      146.03      171.75      5.75 o
  -4   6  12      544.48      470.01     13.16 o
  -2   6  12      129.30      125.33      5.39 o
   0   6  12        1.64        2.88      1.81 o
   2   6  12      120.81      109.19      6.10 o
   4   6  12        4.06        4.98      2.26 o
   6   6  12      200.66      197.37     10.47 o
   8   6  12       99.10      110.42     24.31 o
 -13   7  12       17.72       14.78      3.86 o
 -11   7  12       54.20       55.69      3.98 o
  -9   7  12        7.89        4.30      1.74 o
  -7   7  12       71.73       55.62      3.62 o
  -5   7  12      383.02      352.58      8.48 o
  -3   7  12       67.36       62.41      3.32 o
  -1   7  12        1.58        0.05      1.87 o
   1   7  12      159.88      182.26     12.33 o
   3   7  12       67.99       74.69      8.05 o
   5   7  12       63.21       63.88      5.72 o
 -10   8  12       74.67       62.45      5.17 o
  -8   8  12      196.95      157.76      6.01 o
  -6   8  12       71.68       66.29      4.98 o
  -4   8  12        6.98        6.63      1.88 o
  -2   8  12       79.32       65.48      5.55 o
   0   8  12        3.21        6.14      1.90 o
 -21   1  13      288.42      269.05     31.36 o
 -19   1  13        0.84        4.05      1.41 o
 -17   1  13       18.86       14.19      3.83 o
 -15   1  13     1671.45     1828.68     17.94 o
 -13   1  13      255.28      249.61      8.33 o
 -11   1  13       93.87       96.78      4.93 o
  -9   1  13     1008.78     1081.64     10.61 o
  -7   1  13     2614.18     2807.30     23.39 o
  -5   1  13     2378.30     2425.54     10.28 o
  -3   1  13     2105.16     2042.65     21.08 o
  -1   1  13     2842.89     3052.44     34.78 o
   1   1  13      484.48      523.84     16.22 o
   3   1  13     1085.91     1128.20     19.06 o
   5   1  13        5.44        1.59      1.30 o
   7   1  13       95.02       84.77      7.75 o
   9   1  13      136.94      140.23      5.76 o
  11   1  13       14.38        8.57      2.00 o
 -20   2  13      164.15      127.71     16.81 o
 -18   2  13       72.56       66.33      5.36 o
 -16   2  13      194.05      170.17      3.45 o
 -14   2  13     3961.93     4344.97     29.42 o
 -12   2  13      819.65      838.61      8.28 o
 -10   2  13        0.10        1.80      1.01 o
  -8   2  13      286.20      246.48      3.29 o
  -6   2  13       48.66       60.32      2.94 o
  -4   2  13       21.56       29.58      2.09 o
  -2   2  13      265.91      231.69      4.90 o
   0   2  13     2130.12     1968.41     62.62 o
   2   2  13     1026.09     1043.92     46.17 o
   4   2  13        0.88       -1.90      1.90 o
   6   2  13     1271.96     1280.02     19.12 o
   8   2  13       70.37       49.24      3.21 o
  10   2  13      149.82      143.21      5.67 o
 -21   3  13       53.32       36.50      2.88 o
 -19   3  13      364.75      364.85      4.54 o
 -17   3  13      113.57      111.90      6.86 o
 -15   3  13     2418.73     2581.74     41.32 o
 -13   3  13       63.08       56.53      4.76 o
 -11   3  13      182.52      191.36      4.76 o
  -9   3  13       79.86       64.43      6.94 o
  -7   3  13        0.04        4.15      2.90 o
  -5   3  13       89.01      138.60      6.68 o
  -3   3  13      389.26      329.19      8.83 o
  -1   3  13      153.04      189.09      6.74 o
   1   3  13     1545.44     1498.82     29.72 o
   3   3  13      282.35      254.41      8.76 o
   5   3  13      292.72      271.46      7.34 o
   7   3  13      286.52      286.74      7.01 o
   9   3  13        4.45        8.49      2.26 o
  11   3  13        0.24       -0.35      1.87 o
 -20   4  13       11.64       10.06      1.48 o
 -18   4  13        1.67        2.22      1.94 o
 -16   4  13        0.98        0.87      0.85 o
 -14   4  13      317.82      304.52      4.35 o
 -12   4  13      333.91      308.19      7.56 o
 -10   4  13       14.06       18.65      4.74 o
  -8   4  13       14.11       10.80      2.47 o
  -6   4  13      574.66      698.94      9.50 o
  -4   4  13      302.28      301.84      5.86 o
  -2   4  13      578.78      557.70      7.66 o
   0   4  13     4924.00     5381.32     31.65 o
   2   4  13       41.47       38.13      2.76 o
   4   4  13       18.65       22.37      4.66 o
   6   4  13      253.96      261.98     14.21 o
   8   4  13      182.12      159.84      7.21 o
  10   4  13        0.30        1.44      2.57 o
 -17   5  13      174.79      178.99      6.37 o
 -15   5  13      128.28      125.10      6.98 o
 -13   5  13      474.60      473.94      8.42 o
 -11   5  13       57.95       50.63      2.69 o
  -9   5  13      314.91      317.32      5.71 o
  -7   5  13      592.97      592.91     12.29 o
  -5   5  13     1063.29      988.37     24.36 o
  -3   5  13       71.61       69.98      3.64 o
  -1   5  13       77.91       56.82      4.34 o
   1   5  13      700.35      806.74     17.84 o
   3   5  13       52.03       35.67      4.69 o
   5   5  13      134.75      137.59      6.17 o
   7   5  13      517.51      577.21     11.01 o
 -16   6  13       59.28       41.66      3.42 o
 -14   6  13      166.59      169.75      7.96 o
 -12   6  13       43.17       33.12      2.55 o
 -10   6  13      361.76      348.57      9.57 o
  -8   6  13      140.89      105.88      6.06 o
  -6   6  13        8.46        6.90      1.86 o
  -4   6  13      855.21      828.62     14.56 o
  -2   6  13      292.90      278.90      5.99 o
   0   6  13       10.03        4.92      1.90 o
   2   6  13       99.40       99.62      6.06 o
   4   6  13       38.59       32.74      8.07 o
   6   6  13      670.54      700.97     14.23 o
 -13   7  13       16.07       11.60      4.23 o
 -11   7  13       75.06       77.37      7.18 o
  -9   7  13      109.48       86.48      5.36 o
  -7   7  13      337.76      279.19      8.61 o
  -5   7  13     2217.73     2291.64     36.75 o
  -3   7  13      297.36      331.04      7.01 o
  -1   7  13       14.61        7.42      1.92 o
   1   7  13      647.34      734.80     21.33 o
   3   7  13       12.60        5.30      1.59 o
  -8   8  13      341.54      299.72     20.31 o
  -6   8  13      124.57       95.46      4.51 o
  -4   8  13      107.14       93.66      5.32 o
  -2   8  13       18.68       14.72      3.24 o
 -22   0  14      226.63      181.60     24.69 o
 -20   0  14       40.35       29.75     10.06 o
 -18   0  14        2.50        0.57      2.28 o
 -16   0  14     1342.35     1389.70     37.41 o
 -14   0  14        1.37        2.91      2.22 o
 -12   0  14      334.51      280.47     17.03 o
 -10   0  14      753.49      707.84     38.80 o
  -8   0  14        0.61        1.44      3.48 o
  -6   0  14     1584.60     1515.16     17.87 o
  -4   0  14     1461.11     1300.83     29.76 o
  -2   0  14     1403.59     1327.80     22.60 o
   0   0  14     2935.23     2889.49     42.00 o
   2   0  14     4170.18     4333.46     34.52 o
   4   0  14     1175.51     1279.15     15.14 o
   6   0  14     2785.70     2942.83     46.06 o
   8   0  14     1528.79     1238.92     36.87 o
  10   0  14      404.17      392.41     10.69 o
 -21   1  14       94.89       80.71     12.17 o
 -19   1  14       11.94        3.68      5.89 o
 -17   1  14       67.72       66.03      7.27 o
 -15   1  14     4280.39     4694.71     39.21 o
 -13   1  14      971.37      987.77     15.70 o
 -11   1  14       52.93       44.23      3.72 o
  -9   1  14       13.78       23.71      4.28 o
  -7   1  14     3513.82     3714.55     22.81 o
  -5   1  14      635.10      616.98      7.17 o
  -3   1  14      268.28      237.68      7.13 o
  -1   1  14     1869.11     2049.13     19.31 o
   1   1  14     3747.67     3959.28     32.16 o
   3   1  14       98.16       82.67      4.00 o
   5   1  14        7.65       16.47      3.01 o
   7   1  14     1833.14     2005.68     23.82 o
   9   1  14       60.77       65.99      4.07 o
  11   1  14      355.75      376.84     40.13 o
 -20   2  14      216.74      210.20     21.14 o
 -18   2  14       26.57       15.31      3.92 o
 -16   2  14      557.83      575.97      9.98 o
 -14   2  14       20.47       19.32      2.01 o
 -12   2  14       31.74       27.30      2.05 o
 -10   2  14       33.03       38.13      2.93 o
  -8   2  14     1376.75     1534.56     10.98 o
  -6   2  14       43.48       69.57      3.11 o
  -4   2  14      678.31      651.56     12.73 o
  -2   2  14      305.15      271.79      7.28 o
   0   2  14     7516.75     8504.05     95.62 o
   2   2  14     1647.47     1691.59     14.26 o
   4   2  14      122.95       91.54      5.16 o
   6   2  14        0.20       -2.01      2.01 o
   8   2  14       18.68       23.23      2.40 o
  10   2  14        3.15        0.76      2.36 o
 -21   3  14      305.63      341.26     45.00 o
 -19   3  14      233.75      236.57      4.93 o
 -17   3  14       89.92       75.15      3.38 o
 -15   3  14      999.07     1013.25     16.80 o
 -13   3  14       17.66       20.73      1.86 o
 -11   3  14      161.75      159.28      4.29 o
  -9   3  14     1001.24     1024.01     10.44 o
  -7   3  14      107.68      108.82     12.46 o
  -5   3  14      184.01      144.82     15.83 o
  -3   3  14        2.21        7.20      1.31 o
  -1   3  14        9.37        1.51      2.01 o
   1   3  14     2989.41     3149.02     22.28 o
   3   3  14       35.34       22.42      2.26 o
   5   3  14      184.40      198.58      8.48 o
   7   3  14        2.48        9.47      6.09 o
   9   3  14       31.55       21.95      3.58 o
 -20   4  14        2.19        1.09      0.93 o
 -18   4  14        4.66        3.80      0.85 o
 -16   4  14        7.29        6.47      2.43 o
 -14   4  14       35.38       38.26      2.46 o
 -12   4  14      134.95      132.68      6.75 o
 -10   4  14        5.61        4.21      1.15 o
  -8   4  14       11.55       12.57      4.24 o
  -6   4  14      557.32      499.12     11.81 o
  -4   4  14       24.61        8.58      1.37 o
  -2   4  14        0.62        1.43      1.69 o
   0   4  14     3134.33     3190.49    104.07 o
   2   4  14        0.89       -0.70      1.32 o
   4   4  14        7.94        2.88      2.12 o
   6   4  14      250.23      226.38      7.47 o
   8   4  14        1.85        0.21      2.67 o
 -17   5  14      157.26      128.82     10.92 o
 -15   5  14       66.43       59.40      2.79 o
 -13   5  14       28.42       20.66      2.38 o
 -11   5  14        4.58        2.09      1.50 o
  -9   5  14       97.57       92.62      4.31 o
  -7   5  14      118.16      107.54      5.13 o
  -5   5  14      515.18      512.62     10.58 o
  -3   5  14      273.98      257.76     10.78 o
  -1   5  14        6.87        4.16      1.60 o
   1   5  14       27.87       27.93      2.69 o
   3   5  14        1.63        1.34      1.70 o
   5   5  14      318.76      249.53     98.03 o
   7   5  14      962.87     1138.78     16.13 o
 -16   6  14       38.01       37.30      4.12 o
 -14   6  14     1496.90     1765.14     19.00 o
 -12   6  14        3.34        3.39      3.01 o
 -10   6  14      108.20       98.45      7.43 o
  -8   6  14       20.11        7.91      2.33 o
  -6   6  14      169.80      164.90      6.00 o
  -4   6  14        4.95        3.28      3.59 o
  -2   6  14        0.24       -0.24      1.21 o
   0   6  14       23.55       31.86      2.55 o
   2   6  14        0.11        1.13      1.22 o
   4   6  14      184.93      164.99     16.64 o
 -13   7  14       67.85       64.96      4.22 o
 -11   7  14       32.46       30.43      4.35 o
  -9   7  14     1039.43      998.77     14.21 o
  -7   7  14     1095.96     1107.75     12.38 o
  -5   7  14      159.83      132.43      5.86 o
  -3   7  14        7.42        9.13      3.44 o
  -1   7  14      366.99      439.24     11.49 o
   1   7  14      652.07      697.75     24.34 o
  -6   8  14      103.30      120.10      6.01 o
 -21   1  15       20.50       14.44      3.31 o
 -19   1  15       38.74       31.74      4.25 o
 -17   1  15        0.25       -0.87      2.22 o
 -15   1  15     2708.07     2981.77     53.26 o
 -13   1  15     4452.77     4755.09     40.38 o
 -11   1  15     1827.47     2009.17     17.23 o
  -9   1  15      358.55      330.13      7.87 o
  -7   1  15      235.59      278.39      7.73 o
  -5   1  15       73.81       65.87      5.34 o
  -3   1  15      184.91      196.45      8.62 o
  -1   1  15      206.29      235.98     10.43 o
   1   1  15      245.22      271.74     13.04 o
   3   1  15      345.24      340.86      8.06 o
   5   1  15      277.32      265.78      8.74 o
   7   1  15        0.77        6.81      2.23 o
   9   1  15      366.72      332.42     11.66 o
 -20   2  15       92.81       70.61     19.99 o
 -18   2  15        3.46        3.57      1.30 o
 -16   2  15        2.68       10.38      3.22 o
 -14   2  15      363.83      340.03      4.59 o
 -12   2  15        7.25        9.33      1.14 o
 -10   2  15     1748.86     1875.33     15.15 o
  -8   2  15     1351.97     1336.43     11.60 o
  -6   2  15      379.57      346.55     21.92 o
  -4   2  15      455.40      464.91     10.81 o
  -2   2  15       32.45       19.61      7.42 o
   0   2  15     3356.38     3714.83     61.53 o
   2   2  15      908.12      935.17     12.99 o
   4   2  15      242.93      245.25      7.71 o
   6   2  15       41.95       41.78      3.48 o
   8   2  15      176.88      144.27      5.82 o
 -19   3  15       20.64        9.67      2.74 o
 -17   3  15      204.77      196.55      4.81 o
 -15   3  15      706.85      710.05      8.91 o
 -13   3  15        9.41        5.51      1.49 o
 -11   3  15        1.14        3.46      0.71 o
  -9   3  15      564.77      575.50     14.03 o
  -7   3  15       73.96       43.46      2.89 o
  -5   3  15        6.78        5.03      1.16 o
  -3   3  15      114.44      101.93      4.89 o
  -1   3  15     1638.22     1641.93     26.02 o
   1   3  15      529.28      431.17     59.62 o
   3   3  15        5.72        1.67      2.92 o
   5   3  15        1.28        4.72      2.07 o
   7   3  15      110.89       91.76      4.65 o
   9   3  15       80.03       80.01     12.34 o
 -18   4  15       75.33       60.48     11.00 o
 -16   4  15       56.36       52.42      4.07 o
 -14   4  15      796.47      847.76     10.52 o
 -12   4  15       66.70       67.56      4.21 o
 -10   4  15       29.07       28.13      2.17 o
  -8   4  15        0.06        4.07      0.98 o
  -6   4  15      185.92      147.91      6.88 o
  -4   4  15      396.56      405.90      9.33 o
  -2   4  15      273.54      283.20     10.47 o
   0   4  15     3425.20     3796.20     57.25 o
   2   4  15        0.48        0.16      1.72 o
   4   4  15      336.43      378.98     12.75 o
   6   4  15      164.81      179.94     16.70 o
   8   4  15      159.23      130.39     14.87 o
 -17   5  15      520.01      486.72     16.54 o
 -15   5  15      264.26      256.72     11.94 o
 -13   5  15      108.84      113.59      5.11 o
 -11   5  15        2.64        4.91      1.46 o
  -9   5  15      124.39       92.48      5.24 o
  -7   5  15      479.83      478.18      9.46 o
  -5   5  15      113.37      127.63      5.37 o
  -3   5  15      172.19      187.39      7.68 o
  -1   5  15        5.47        6.28      1.33 o
   1   5  15        8.22        5.39      1.43 o
   3   5  15        7.90        5.02      3.28 o
   5   5  15      270.31      149.35     68.00 o
 -16   6  15      548.53      596.21      7.42 o
 -14   6  15      903.00     1110.63     11.47 o
 -12   6  15       35.69       46.40      4.67 o
 -10   6  15       35.41       31.95      2.59 o
  -8   6  15     2340.11     2447.78     42.43 o
  -6   6  15      758.61      748.99     16.69 o
  -4   6  15        9.68       10.01      2.43 o
  -2   6  15        8.66        9.38      1.56 o
   0   6  15       96.97       90.93      5.52 o
   2   6  15       36.67       39.11      7.73 o
   4   6  15      194.60      198.00     24.56 o
 -11   7  15        7.93        9.32      2.04 o
  -9   7  15     1815.01     1865.42     45.19 o
  -7   7  15       94.35       88.21      7.42 o
  -5   7  15      198.25      212.32      8.18 o
  -3   7  15        2.44        2.54      1.68 o
  -1   7  15       64.14       59.98      4.96 o
   1   7  15      173.13      145.96      8.73 o
 -20   0  16       87.36       78.55     31.40 o
 -18   0  16      805.86      854.26     31.08 o
 -16   0  16     5577.06     6682.64    167.93 o
 -14   0  16       88.51       94.25     17.41 o
 -12   0  16     4148.26     4711.30     57.66 o
  -8   0  16     2768.53     2601.91     33.76 o
  -6   0  16     1658.81     1630.54     19.77 o
  -4   0  16      888.86      858.80     11.96 o
  -2   0  16    13637.58    14922.36    253.94 o
   0   0  16      599.20      604.63     11.20 o
   2   0  16     1155.09     1280.59     25.96 o
   4   0  16      155.52      112.40      6.76 o
   6   0  16     3586.18     3801.01    124.54 o
   8   0  16      935.32     1082.32     27.41 o
 -21   1  16       67.83       56.34      7.38 o
 -19   1  16        6.00        2.40      1.58 o
 -17   1  16      147.15      135.26     15.66 o
 -15   1  16     1630.36     1713.65     46.78 o
 -13   1  16       60.41       43.83      5.25 o
 -11   1  16      344.57      314.03      5.78 o
  -9   1  16      170.29      181.79      3.38 o
  -7   1  16     1304.42     1254.10     13.10 o
  -5   1  16     1769.62     1882.18     17.22 o
  -3   1  16       30.16       29.63      2.21 o
  -1   1  16      544.10      548.20     15.11 o
   1   1  16     1780.93     2095.92     22.41 o
   3   1  16      803.54      873.47     16.51 o
   5   1  16     1001.68     1024.84     41.42 o
   7   1  16      437.10      545.77     14.26 o
   9   1  16       93.53       91.15     16.96 o
 -20   2  16       37.35       31.29      4.93 o
 -18   2  16        0.01       -0.76      1.99 o
 -16   2  16      226.65      216.11     19.33 o
 -14   2  16      212.77      195.48      5.03 o
 -12   2  16       60.78       54.94      2.62 o
 -10   2  16      209.71      228.54      5.31 o
  -8   2  16      604.47      615.35      8.07 o
  -6   2  16      362.17      374.52      6.90 o
  -4   2  16       47.00       50.13      3.12 o
  -2   2  16     3096.93     3270.63     33.36 o
   0   2  16       26.27       24.73      3.17 o
   2   2  16      279.70      232.79     13.03 o
   4   2  16      205.92      174.84     20.87 o
   6   2  16     1402.67     1480.58     53.94 o
   8   2  16        8.78        8.43      2.09 o
 -19   3  16       52.30       34.05      4.86 o
 -17   3  16       30.74       24.58      2.32 o
 -15   3  16      213.08      209.31      5.79 o
 -13   3  16      165.90      157.42      9.36 o
 -11   3  16      103.83      101.40      6.06 o
  -9   3  16     1368.42     1381.30     11.10 o
  -7   3  16      317.97      253.29      7.38 o
  -5   3  16      358.34      316.66      6.39 o
  -3   3  16     1125.15     1118.74     11.44 o
  -1   3  16     3626.59     4224.16     75.95 o
   1   3  16      576.27      552.38     16.04 o
   3   3  16       66.27       60.73      4.23 o
   5   3  16      112.16       79.78     17.78 o
   7   3  16      638.20      644.01     18.15 o
 -18   4  16       34.26       33.54      3.24 o
 -16   4  16        0.90        1.87      1.20 o
 -14   4  16        0.35        2.41      1.85 o
 -12   4  16       47.03       38.75      3.14 o
 -10   4  16      141.87      144.34      7.27 o
  -8   4  16      137.32      106.24      3.79 o
  -6   4  16      834.46      710.50     11.31 o
  -4   4  16      773.03      719.00     11.49 o
  -2   4  16       83.34      103.62      4.84 o
   0   4  16      219.11      196.00     16.87 o
   2   4  16       79.65       56.64      3.85 o
   4   4  16      124.36      112.74      6.64 o
   6   4  16      344.59      317.73     20.67 o
 -17   5  16       48.01       36.26      3.12 o
 -15   5  16      362.11      369.25     12.86 o
 -13   5  16       11.60       14.49      3.29 o
 -11   5  16       19.52       12.86      2.83 o
  -9   5  16      781.26      704.44     13.49 o
  -7   5  16      327.51      308.59      7.43 o
  -5   5  16       11.01        7.65      1.84 o
  -3   5  16       13.21       12.04      6.94 o
  -1   5  16       79.99       60.06      4.10 o
   1   5  16      394.66      458.70     11.86 o
   3   5  16       38.74       31.39      6.25 o
   5   5  16      588.66      667.63     20.26 o
 -14   6  16      400.78      432.86     10.48 o
 -12   6  16        3.77        3.84      1.41 o
 -10   6  16      172.49      156.75      5.91 o
  -8   6  16      134.36      115.90      5.13 o
  -6   6  16       12.85       17.21      2.48 o
  -4   6  16       25.23       28.16      2.45 o
  -2   6  16      119.93      102.80      4.36 o
   0   6  16       82.24       97.62      5.95 o
   2   6  16       50.17       32.66      3.76 o
 -11   7  16      152.77      128.29      4.84 o
  -9   7  16      560.78      651.01     12.68 o
  -7   7  16       36.19       12.87      2.30 o
  -5   7  16       98.92       95.80      7.55 o
  -3   7  16       23.77       24.44      2.56 o
 -21   1  17      127.24       93.21     13.11 o
 -19   1  17      171.17      141.49     17.48 o
 -17   1  17     4855.15     5691.47   1628.04 o
 -15   1  17     1870.92     2142.24     61.21 o
 -13   1  17       25.27       19.20      2.24 o
 -11   1  17     1499.53     1592.69     16.47 o
  -9   1  17        3.12        4.65      1.77 o
  -7   1  17       79.19       62.77      4.64 o
  -5   1  17       80.75       71.71      4.20 o
  -3   1  17        9.63        5.76      2.47 o
  -1   1  17        1.36        6.10      2.19 o
   1   1  17     1023.61     1111.02     22.72 o
   3   1  17      749.76      768.46     10.28 o
   5   1  17       33.53       20.34      3.71 o
   7   1  17       79.14       54.32      8.56 o
 -20   2  17       40.06       31.33      5.38 o
 -18   2  17      130.23      112.34     12.73 o
 -16   2  17     1322.79     1440.27     18.00 o
 -14   2  17       21.93       15.00      2.62 o
 -12   2  17      195.35      172.36      6.20 o
 -10   2  17      182.08      203.69      5.46 o
  -8   2  17        0.48        4.32      1.43 o
  -6   2  17       99.75       90.09      3.80 o
  -4   2  17      937.19      932.75     10.63 o
  -2   2  17     3618.57     4073.26     63.09 o
   0   2  17     1602.79     1616.87     43.46 o
   2   2  17       63.64       38.31      5.27 o
   4   2  17        2.76        5.77      1.86 o
 -19   3  17       34.57       37.13      5.73 o
 -17   3  17        3.31        2.37      0.93 o
 -15   3  17       79.52       68.89      6.15 o
 -13   3  17       96.76       95.99      7.32 o
 -11   3  17      116.25      121.00      4.92 o
  -9   3  17      554.13      544.83     10.44 o
  -7   3  17      975.95      979.06     13.00 o
  -5   3  17       73.20       71.93      3.37 o
  -3   3  17      519.41      482.69     19.89 o
  -1   3  17       81.42       79.69     12.62 o
   1   3  17        1.39        3.24      8.26 o
   3   3  17        0.12        1.48      3.17 o
   5   3  17       70.79       89.41      6.34 o
 -18   4  17       27.81       24.36      2.87 o
 -16   4  17      230.92      227.17     10.37 o
 -14   4  17      621.50      647.22     13.27 o
 -12   4  17       63.08       60.04      3.33 o
 -10   4  17       93.30      119.52      5.31 o
  -8   4  17      780.51      748.43     13.08 o
  -6   4  17      510.54      543.80      8.30 o
  -4   4  17      353.91      350.48     22.33 o
  -2   4  17      423.71      484.84     13.42 o
   0   4  17      701.60      803.55     18.81 o
   2   4  17      142.47      134.47      7.50 o
   4   4  17      117.68       98.64      7.30 o
 -15   5  17      255.22      304.07     12.21 o
 -13   5  17       17.40       11.47      2.00 o
 -11   5  17       65.50       65.48      5.06 o
  -9   5  17      492.44      431.62     11.29 o
  -7   5  17     1188.11     1140.34     22.71 o
  -5   5  17       55.64       60.23      3.27 o
  -3   5  17      383.95      377.32     10.35 o
  -1   5  17     1888.86     2183.60     20.33 o
   1   5  17      132.82      112.42      6.37 o
   3   5  17        8.57        6.06      1.59 o
 -14   6  17       82.32       66.50      4.48 o
 -12   6  17        1.94        1.75      0.95 o
 -10   6  17       26.23       19.46      1.84 o
  -8   6  17        2.32        7.45      1.54 o
  -6   6  17        2.13        2.73      2.19 o
  -4   6  17      119.78      113.50      5.58 o
  -2   6  17       11.69       14.30      3.14 o
   0   6  17      102.20       99.40      7.05 o
  -7   7  17        9.78       12.15      2.61 o
 -20   0  18      410.16      418.46     13.36 o
 -18   0  18     2402.02     2817.50     56.59 o
 -16   0  18     3670.18     4258.47     45.95 o
 -14   0  18       48.23       40.07      7.15 o
 -12   0  18      199.56      212.86      3.96 o
 -10   0  18     1074.80     1084.16     19.81 o
  -8   0  18     2449.87     2933.67     24.93 o
  -6   0  18      834.97      919.48     11.79 o
  -4   0  18     1958.46     2061.22     42.46 o
  -2   0  18     1566.95     1696.14     30.81 o
   0   0  18     7156.85     8330.74    145.59 o
   2   0  18     1472.02     1679.78     20.35 o
   4   0  18       58.31       49.43      4.69 o
   6   0  18      108.02      124.00     18.80 o
 -19   1  18        5.99        7.59      1.94 o
 -17   1  18       80.63       73.76     12.40 o
 -15   1  18     1111.98     1259.29     22.53 o
 -13   1  18      806.87      864.18     16.85 o
 -11   1  18      766.57      822.36     13.26 o
  -9   1  18      226.54      239.74      6.28 o
  -7   1  18      596.66      641.81      8.53 o
  -5   1  18      193.04      196.46      6.41 o
  -3   1  18     4478.11     5473.85   1154.95 o
  -1   1  18       81.62       89.19      7.13 o
   1   1  18      325.14      334.86      8.95 o
   3   1  18       30.85       26.18      2.14 o
   5   1  18      134.15       88.03     22.53 o
 -20   2  18       28.83       18.25      2.27 o
 -18   2  18      148.03      129.75     15.72 o
 -16   2  18      893.31      952.02     25.67 o
 -14   2  18       36.69       39.07      2.54 o
 -12   2  18       22.25       26.97      5.90 o
 -10   2  18       31.73       39.00      2.72 o
  -8   2  18     1375.89     1418.70     18.15 o
  -6   2  18       43.03       31.05      2.79 o
  -4   2  18      388.30      370.57     15.28 o
  -2   2  18      123.28      112.28      7.65 o
   0   2  18      485.22      468.60     13.84 o
   2   2  18       40.29       43.41      3.50 o
   4   2  18       16.75       14.49      2.88 o
   6   2  18      104.77       72.48      8.18 o
 -19   3  18       51.68       41.74      3.79 o
 -17   3  18      447.66      440.14      7.57 o
 -15   3  18      258.49      245.73      6.23 o
 -13   3  18      208.70      199.98      6.91 o
 -11   3  18      477.49      443.31      9.29 o
  -9   3  18     1031.57     1078.21     18.99 o
  -7   3  18        1.47        2.45      1.24 o
  -5   3  18       31.43       20.69      3.34 o
  -3   3  18      172.19      153.45      6.35 o
  -1   3  18     1103.07     1184.10     14.71 o
   1   3  18      202.09      194.47      7.35 o
   3   3  18      121.36      129.05      6.44 o
   5   3  18      112.83       90.34      8.42 o
 -16   4  18     2070.15     2472.30     28.77 o
 -14   4  18        0.77        2.10      0.98 o
 -12   4  18       74.69       79.44      6.33 o
 -10   4  18     2141.42     2126.71     22.55 o
  -8   4  18      277.44      284.22      8.12 o
  -6   4  18      418.00      369.28      7.28 o
  -4   4  18      236.49      217.78      7.34 o
  -2   4  18      268.44      232.75     10.24 o
   0   4  18      247.88      190.80      7.75 o
   2   4  18       10.80        7.66      1.76 o
 -15   5  18        0.13        2.47      0.86 o
 -13   5  18       27.77       22.41      3.58 o
 -11   5  18      156.14      161.10      7.22 o
  -9   5  18       98.09       70.20      6.46 o
  -7   5  18       87.66       73.19      4.56 o
  -5   5  18      323.53      329.41      7.32 o
  -3   5  18       35.45       30.86      4.58 o
  -1   5  18        7.75        7.62      1.77 o
   1   5  18        2.08        5.50      1.51 o
 -12   6  18        2.72        1.88      1.44 o
 -10   6  18       21.14       20.26      2.77 o
  -8   6  18       32.13       16.59      2.28 o
  -6   6  18       19.29       17.96      2.55 o
  -4   6  18       31.72        9.74      2.05 o
  -2   6  18      258.73      273.30     13.06 o
 -19   1  19       61.24       50.42      7.15 o
 -17   1  19     1824.63     1960.66     32.05 o
 -15   1  19      458.41      421.72     17.22 o
 -13   1  19       43.44       41.90      2.24 o
 -11   1  19      176.09      157.59      3.54 o
  -9   1  19        0.09       -0.26      1.36 o
  -7   1  19       41.96       43.46      2.58 o
  -5   1  19      184.61      195.38      7.29 o
  -3   1  19     2430.53     2649.17     70.55 o
  -1   1  19     1480.54     1692.38     21.75 o
   1   1  19      367.37      334.32     26.79 o
   3   1  19      220.51      207.99     10.75 o
   5   1  19        5.22        8.12      2.63 o
 -18   2  19       39.15       35.87      6.46 o
 -16   2  19        0.51       12.59     15.10 o
 -14   2  19      131.90      145.16      5.90 o
 -12   2  19       27.00       13.64      2.26 o
 -10   2  19      125.29      108.15      4.21 o
  -8   2  19        1.91        3.31      1.12 o
  -6   2  19      345.81      328.65      9.96 o
  -4   2  19       84.17       70.55     18.14 o
  -2   2  19      353.58      317.14     10.51 o
   0   2  19       19.86       14.51      1.82 o
   2   2  19      261.87      273.30     10.10 o
   4   2  19      118.26      105.80      8.10 o
 -17   3  19       36.22       24.26      5.79 o
 -15   3  19       53.14       36.64      6.77 o
 -13   3  19       63.96       63.62      2.12 o
 -11   3  19      355.63      309.39      5.86 o
  -9   3  19      336.96      312.32      6.79 o
  -7   3  19       24.47       18.22      1.85 o
  -5   3  19      122.19      116.35      5.04 o
  -3   3  19       77.03       56.46      4.00 o
  -1   3  19      103.21      114.76      7.46 o
   1   3  19       22.12       26.85      4.23 o
   3   3  19       23.36       14.45      3.83 o
 -16   4  19      409.92      462.05     10.19 o
 -14   4  19       45.21       37.68      8.37 o
 -12   4  19      347.35      358.46     10.66 o
 -10   4  19      127.20      124.59      5.94 o
  -8   4  19      310.23      294.09      7.83 o
  -6   4  19      174.34      161.67      4.75 o
  -4   4  19       19.95       18.09      2.12 o
  -2   4  19       33.38       19.51      4.19 o
   0   4  19      275.26      303.70      9.53 o
   2   4  19       39.47       29.05      4.41 o
 -13   5  19       59.77       57.79      4.30 o
 -11   5  19      489.03      440.98     10.48 o
  -9   5  19      123.71      105.78      5.41 o
  -7   5  19       12.14       16.79      1.92 o
  -5   5  19      109.34      115.73      4.89 o
  -3   5  19       88.25       84.94      5.57 o
  -1   5  19        8.36       11.69      2.36 o
  -8   6  19       55.34       62.91      4.18 o
  -6   6  19       12.08        6.06      1.45 o
 -18   0  20     1635.27     1731.95     39.37 o
 -16   0  20     1445.13     1694.98     42.28 o
 -14   0  20      559.30      585.57     24.81 o
 -12   0  20      593.37      613.49      8.02 o
 -10   0  20      926.55     1043.46     23.86 o
  -8   0  20       61.36       49.44      4.75 o
  -6   0  20      460.53      507.80     21.49 o
  -4   0  20     8247.96     9805.24     64.56 o
  -2   0  20     1991.94     1922.49    229.65 o
   0   0  20      829.93      805.12     28.44 o
   2   0  20        2.30        0.01      1.66 o
 -19   1  20      925.52     1023.63     16.27 o
 -17   1  20      120.57      110.41     10.78 o
 -15   1  20      336.45      373.91     11.96 o
 -13   1  20       27.29       29.98      3.23 o
 -11   1  20      396.99      412.17      5.34 o
  -9   1  20      448.39      484.32     15.24 o
  -7   1  20        0.00        0.62      1.38 o
  -5   1  20      249.11      233.24     11.92 o
  -3   1  20     1908.41     2119.19     47.19 o
  -1   1  20       43.57       47.50      3.49 o
   1   1  20       75.46       43.83     20.34 o
   3   1  20       81.42       83.22      7.41 o
 -18   2  20      177.40      213.71     25.41 o
 -16   2  20        0.31        1.21      3.35 o
 -14   2  20      157.83      152.71      6.69 o
 -12   2  20      313.24      279.30      4.90 o
 -10   2  20      146.78      143.68      6.14 o
  -8   2  20       21.88       16.39      2.00 o
  -6   2  20      173.24      176.88      5.47 o
  -4   2  20      721.73      738.90     14.74 o
  -2   2  20     1276.83     1459.68     19.00 o
   0   2  20       22.08       25.34      4.30 o
   2   2  20       32.81       24.55      3.92 o
 -17   3  20      687.34      765.84     63.93 o
 -15   3  20       55.04       46.58     10.23 o
 -13   3  20        7.36        6.31      2.23 o
 -11   3  20       41.39       30.87      2.05 o
  -9   3  20     1147.85     1124.46     18.43 o
  -7   3  20       52.55       49.36      3.00 o
  -5   3  20      104.52      109.80      5.12 o
  -3   3  20       10.16       17.01      2.63 o
  -1   3  20      131.26      134.73      9.00 o
   1   3  20        4.11        2.48      1.93 o
 -14   4  20        6.03        2.38      0.88 o
 -12   4  20      369.80      349.26     11.22 o
 -10   4  20      296.20      281.86      7.43 o
  -8   4  20        0.60        1.36      1.77 o
  -6   4  20       17.58       15.75      2.65 o
  -4   4  20      119.08       94.20      7.85 o
  -2   4  20      359.61      393.58     15.57 o
   0   4  20       11.44        8.59      4.83 o
 -11   5  20       33.20       31.19      2.50 o
  -9   5  20       87.14       84.97      5.97 o
  -7   5  20       46.05       31.72      3.45 o
  -5   5  20        6.05        7.23      2.51 o
  -3   5  20       80.43       59.86      5.06 o
 -17   1  21      648.42      673.27     13.65 o
 -15   1  21       92.02      100.29      6.16 o
 -13   1  21      127.25       69.13     26.14 o
 -11   1  21       17.64       12.11      3.02 o
  -9   1  21        0.25       -0.67      1.20 o
  -7   1  21       45.07       41.61      8.04 o
  -5   1  21     2791.22     2667.67    398.20 o
  -3   1  21      324.23      343.72     13.45 o
  -1   1  21       73.45       56.05     10.97 o
   1   1  21      214.19      230.23     20.49 o
 -16   2  21      733.44      807.47     24.43 o
 -14   2  21      146.52      111.09      7.47 o
 -12   2  21       85.19       84.31      4.45 o
 -10   2  21        0.08        1.54      1.33 o
  -8   2  21       77.20       69.67      4.16 o
  -6   2  21        6.52        4.88      2.11 o
  -4   2  21      683.81      721.88     18.29 o
  -2   2  21      101.00       91.55      8.21 o
   0   2  21       42.95       33.49      4.06 o
 -15   3  21       15.63       10.99      1.73 o
 -13   3  21       43.97       39.94      7.46 o
 -11   3  21      374.64      327.34      8.34 o
  -9   3  21      533.52      451.47      7.26 o
  -7   3  21        5.51        1.51      0.92 o
  -5   3  21      120.65      110.48      7.29 o
  -3   3  21      164.20      136.54      9.85 o
  -1   3  21        0.00        5.17      1.94 o
 -14   4  21        2.43        2.59      1.00 o
 -12   4  21        0.86        3.00      1.05 o
 -10   4  21      232.37      245.47      7.64 o
  -8   4  21       39.60       46.27      3.59 o
  -6   4  21        0.70        0.24      0.98 o
  -4   4  21      896.07     1114.42     16.02 o
 -16   0  22        0.85        1.71      1.96 o
 -14   0  22       32.23       31.84     12.34 o
 -12   0  22        4.32        2.42      1.77 o
 -10   0  22      202.16      201.60      7.72 o
  -8   0  22       43.33       56.46      5.95 o
  -6   0  22      367.71      334.40     30.95 o
  -4   0  22       93.71      103.64      5.82 o
  -2   0  22       70.78       -3.23      3.23 o
   0   0  22      153.90      166.56     21.84 o
 -17   1  22       46.27       28.58      3.48 o
 -15   1  22       57.73       47.91      4.99 o
 -13   1  22       13.98        8.86      1.91 o
 -11   1  22      475.47      479.18      6.26 o
  -9   1  22       82.37       78.66      3.96 o
  -7   1  22      113.93      137.94      6.96 o
  -5   1  22      882.03      952.59    206.11 o
  -3   1  22      348.87      376.94     38.69 o
  -1   1  22        8.03       11.16      1.88 o
 -16   2  22       74.67       55.37      5.76 o
 -14   2  22        4.69        3.26      2.19 o
 -12   2  22       83.48       84.18      4.85 o
 -10   2  22        4.96        2.27      0.96 o
  -8   2  22        0.26       -0.20      1.25 o
  -6   2  22       26.22       31.21      6.07 o
  -4   2  22       16.53       23.09      3.28 o
  -2   2  22      197.92      209.90     11.15 o
 -13   3  22        1.84        5.22      1.55 o
 -11   3  22      119.14      100.55      6.36 o
  -9   3  22       20.65       19.07      2.85 o
  -7   3  22      200.71      177.34      7.57 o
  -5   3  22       35.38       36.02      3.70 o
  -3   3  22      112.82      127.60     13.08 o
 -10   4  22        0.17        2.09      1.51 o
  -8   4  22        9.49        9.30      2.74 o
 -15   1  23       58.51       57.27      5.80 o
 -13   1  23       48.14       37.30      4.79 o
 -11   1  23     1107.47     1158.74     19.73 o
  -9   1  23       29.44       23.28      3.53 o
  -7   1  23        7.71        0.53      1.89 o
  -5   1  23     1601.50     1718.20     25.24 o
  -3   1  23      642.86      564.33     21.69 o
 -14   2  23       77.03       56.30     12.41 o
 -12   2  23        1.29        1.74      1.12 o
 -10   2  23      289.78      200.08     93.67 o
  -8   2  23      290.46      252.45     63.00 o
  -6   2  23      373.87      340.28     11.80 o
  -4   2  23      424.63      474.00     26.21 o
  -9   3  23        3.33        7.85      1.76 o
  -7   3  23      193.38      180.29      8.87 o
 -12   0  24        1.36        2.41      1.20 o
 -10   0  24      251.92      232.93      9.18 o
  -8   0  24       84.40      103.68      7.28 o
 -11   1  24       31.38        9.74      2.30 o
  -9   1  24       21.01       20.37      2.22 o
 
